# Supplementary material for: 4D trajectory prediction and conflict detection in terminal areas based on an improved convolutional network
Source: PLoS One. 2025 Feb 14;20(2):e0317549. doi: 10.1371/journal.pone.0317549 (PMC11828371; doi:10.1371/journal.pone.0317549)
Supplement: S1 File — (XLS) [file pone.0317549.s001.xls]

## Sheet: Sheet1
time	latitude	longitude	altitude
1899-12-31 07:59:00	23.8029	113.646	137.715
1899-12-31 07:59:01	23.8018	113.645	137.713
1899-12-31 07:59:02	23.8006	113.644	137.714
1899-12-31 07:59:03	23.7995	113.643	137.717
1899-12-31 07:59:04	23.7983	113.642	137.723
1899-12-31 07:59:05	23.7972	113.641	137.73
1899-12-31 07:59:06	23.7961	113.64	137.74
1899-12-31 07:59:07	23.7949	113.639	137.751
1899-12-31 07:59:08	23.7938	113.637	137.763
1899-12-31 07:59:09	23.7926	113.636	137.777
1899-12-31 07:59:10	23.7915	113.635	137.792
1899-12-31 07:59:11	23.7903	113.634	137.808
1899-12-31 07:59:12	23.7892	113.633	137.825
1899-12-31 07:59:13	23.7881	113.632	137.843
1899-12-31 07:59:14	23.7869	113.631	137.861
1899-12-31 07:59:15	23.7858	113.63	137.879
1899-12-31 07:59:16	23.7846	113.628	137.898
1899-12-31 07:59:17	23.7835	113.627	137.916
1899-12-31 07:59:18	23.7823	113.626	137.934
1899-12-31 07:59:19	23.7812	113.625	137.952
1899-12-31 07:59:20	23.78	113.624	137.969
1899-12-31 07:59:21	23.7789	113.623	137.985
1899-12-31 07:59:22	23.7777	113.622	138
1899-12-31 07:59:23	23.7765	113.621	138.014
1899-12-31 07:59:24	23.7754	113.619	138.027
1899-12-31 07:59:25	23.7742	113.618	138.039
1899-12-31 07:59:26	23.7731	113.617	138.05
1899-12-31 07:59:27	23.7719	113.616	138.06
1899-12-31 07:59:28	23.7707	113.615	138.069
1899-12-31 07:59:29	23.7695	113.614	138.077
1899-12-31 07:59:30	23.7684	113.613	138.084
1899-12-31 07:59:31	23.7672	113.611	138.09
1899-12-31 07:59:32	23.766	113.61	138.096
1899-12-31 07:59:33	23.7648	113.609	138.1
1899-12-31 07:59:34	23.7636	113.608	138.104
1899-12-31 07:59:35	23.7624	113.607	138.107
1899-12-31 07:59:36	23.7612	113.606	138.109
1899-12-31 07:59:37	23.7601	113.605	138.111
1899-12-31 07:59:38	23.7589	113.603	138.112
1899-12-31 07:59:39	23.7577	113.602	138.112
1899-12-31 07:59:40	23.7565	113.601	138.112
1899-12-31 07:59:41	23.7553	113.6	138.111
1899-12-31 07:59:42	23.7541	113.599	138.109
1899-12-31 07:59:43	23.7529	113.598	138.107
1899-12-31 07:59:44	23.7517	113.596	138.105
1899-12-31 07:59:45	23.7505	113.595	138.102
1899-12-31 07:59:46	23.7493	113.594	138.099
1899-12-31 07:59:47	23.7481	113.593	138.096
1899-12-31 07:59:48	23.7469	113.592	138.092
1899-12-31 07:59:49	23.7457	113.591	138.087
1899-12-31 07:59:50	23.7445	113.589	138.083
1899-12-31 07:59:51	23.7433	113.588	138.078
1899-12-31 07:59:52	23.7421	113.587	138.073
1899-12-31 07:59:53	23.7409	113.586	138.068
1899-12-31 07:59:54	23.7397	113.585	138.063
1899-12-31 07:59:55	23.7385	113.584	138.058
1899-12-31 07:59:56	23.7374	113.582	138.052
1899-12-31 07:59:57	23.7362	113.581	138.047
1899-12-31 07:59:58	23.735	113.58	138.041
1899-12-31 07:59:59	23.7338	113.579	138.036
1899-12-31 08:00:00	23.7326	113.578	138.03
1899-12-31 08:00:01	23.7314	113.577	138.025
1899-12-31 08:00:02	23.7302	113.575	138.019
1899-12-31 08:00:03	23.729	113.574	138.014
1899-12-31 08:00:04	23.7278	113.573	138.009
1899-12-31 08:00:05	23.7267	113.572	138.005
1899-12-31 08:00:06	23.7255	113.571	138
1899-12-31 08:00:07	23.7243	113.57	137.996
1899-12-31 08:00:08	23.7231	113.568	137.992
1899-12-31 08:00:09	23.7219	113.567	137.988
1899-12-31 08:00:10	23.7208	113.566	137.985
1899-12-31 08:00:11	23.7196	113.565	137.981
1899-12-31 08:00:12	23.7184	113.564	137.978
1899-12-31 08:00:13	23.7173	113.563	137.975
1899-12-31 08:00:14	23.7161	113.562	137.973
1899-12-31 08:00:15	23.7149	113.56	137.971
1899-12-31 08:00:16	23.7138	113.559	137.968
1899-12-31 08:00:17	23.7126	113.558	137.967
1899-12-31 08:00:18	23.7114	113.557	137.965
1899-12-31 08:00:19	23.7103	113.556	137.963
1899-12-31 08:00:20	23.7091	113.555	137.962
1899-12-31 08:00:21	23.708	113.554	137.961
1899-12-31 08:00:22	23.7068	113.552	137.96
1899-12-31 08:00:23	23.7056	113.551	137.959
1899-12-31 08:00:24	23.7045	113.55	137.959
1899-12-31 08:00:25	23.7033	113.549	137.958
1899-12-31 08:00:26	23.7022	113.548	137.958
1899-12-31 08:00:27	23.701	113.547	137.958
1899-12-31 08:00:28	23.6999	113.546	137.958
1899-12-31 08:00:29	23.6987	113.545	137.958
1899-12-31 08:00:30	23.6976	113.543	137.958
1899-12-31 08:00:31	23.6964	113.542	137.958
1899-12-31 08:00:32	23.6952	113.541	137.959
1899-12-31 08:00:33	23.6941	113.54	137.96
1899-12-31 08:00:34	23.6929	113.539	137.96
1899-12-31 08:00:35	23.6918	113.538	137.961
1899-12-31 08:00:36	23.6906	113.537	137.962
1899-12-31 08:00:37	23.6895	113.536	137.963
1899-12-31 08:00:38	23.6883	113.534	137.964
1899-12-31 08:00:39	23.6872	113.533	137.965
1899-12-31 08:00:40	23.686	113.532	137.967
1899-12-31 08:00:41	23.6848	113.531	137.968
1899-12-31 08:00:42	23.6837	113.53	137.969
1899-12-31 08:00:43	23.6825	113.529	137.971
1899-12-31 08:00:44	23.6814	113.528	137.972
1899-12-31 08:00:45	23.6802	113.526	137.974
1899-12-31 08:00:46	23.679	113.525	137.975
1899-12-31 08:00:47	23.6779	113.524	137.977
1899-12-31 08:00:48	23.6767	113.523	137.978
1899-12-31 08:00:49	23.6755	113.522	137.98
1899-12-31 08:00:50	23.6744	113.521	137.981
1899-12-31 08:00:51	23.6732	113.52	137.983
1899-12-31 08:00:52	23.672	113.519	137.984
1899-12-31 08:00:53	23.6709	113.517	137.986
1899-12-31 08:00:54	23.6697	113.516	137.988
1899-12-31 08:00:55	23.6685	113.515	137.989
1899-12-31 08:00:56	23.6673	113.514	137.991
1899-12-31 08:00:57	23.6662	113.513	137.992
1899-12-31 08:00:58	23.665	113.512	137.994
1899-12-31 08:00:59	23.6638	113.511	137.995
1899-12-31 08:01:00	23.6626	113.509	137.996
1899-12-31 08:01:01	23.6614	113.508	137.998
1899-12-31 08:01:02	23.6602	113.507	137.999
1899-12-31 08:01:03	23.6591	113.506	138
1899-12-31 08:01:04	23.6579	113.505	138.001
1899-12-31 08:01:05	23.6567	113.504	138.002
1899-12-31 08:01:06	23.6555	113.502	138.003
1899-12-31 08:01:07	23.6543	113.501	138.004
1899-12-31 08:01:08	23.6531	113.5	138.005
1899-12-31 08:01:09	23.6519	113.499	138.005
1899-12-31 08:01:10	23.6507	113.498	138.006
1899-12-31 08:01:11	23.6495	113.497	138.007
1899-12-31 08:01:12	23.6482	113.495	138.007
1899-12-31 08:01:13	23.647	113.494	138.008
1899-12-31 08:01:14	23.6458	113.493	138.008
1899-12-31 08:01:15	23.6446	113.492	138.008
1899-12-31 08:01:16	23.6434	113.491	138.009
1899-12-31 08:01:17	23.6422	113.49	138.009
1899-12-31 08:01:18	23.6409	113.488	138.009
1899-12-31 08:01:19	23.6397	113.487	138.009
1899-12-31 08:01:20	23.6385	113.486	138.01
1899-12-31 08:01:21	23.6373	113.485	138.01
1899-12-31 08:01:22	23.6361	113.484	138.01
1899-12-31 08:01:23	23.6348	113.482	138.01
1899-12-31 08:01:24	23.6336	113.481	138.01
1899-12-31 08:01:25	23.6324	113.48	138.01
1899-12-31 08:01:26	23.6311	113.479	138.009
1899-12-31 08:01:27	23.6299	113.478	138.009
1899-12-31 08:01:28	23.6287	113.477	138.009
1899-12-31 08:01:29	23.6274	113.475	138.009
1899-12-31 08:01:30	23.6262	113.474	138.009
1899-12-31 08:01:31	23.625	113.473	138.008
1899-12-31 08:01:32	23.6237	113.472	138.008
1899-12-31 08:01:33	23.6225	113.471	138.008
1899-12-31 08:01:34	23.6213	113.469	138.008
1899-12-31 08:01:35	23.62	113.468	138.007
1899-12-31 08:01:36	23.6188	113.467	138.007
1899-12-31 08:01:37	23.6176	113.466	138.007
1899-12-31 08:01:38	23.6163	113.465	138.006
1899-12-31 08:01:39	23.6151	113.463	138.006
1899-12-31 08:01:40	23.6139	113.462	138.005
1899-12-31 08:01:41	23.6126	113.461	138.005
1899-12-31 08:01:42	23.6114	113.46	138.005
1899-12-31 08:01:43	23.6102	113.458	138.004
1899-12-31 08:01:44	23.6089	113.457	138.004
1899-12-31 08:01:45	23.6077	113.456	138.004
1899-12-31 08:01:46	23.6065	113.455	138.003
1899-12-31 08:01:47	23.6052	113.454	138.003
1899-12-31 08:01:48	23.604	113.452	138.002
1899-12-31 08:01:49	23.6028	113.451	138.002
1899-12-31 08:01:50	23.6015	113.45	138.002
1899-12-31 08:01:51	23.6003	113.449	138.001
1899-12-31 08:01:52	23.5991	113.448	138.001
1899-12-31 08:01:53	23.5978	113.446	138.001
1899-12-31 08:01:54	23.5966	113.445	138
1899-12-31 08:01:55	23.5954	113.444	138
1899-12-31 08:01:56	23.5941	113.443	138
1899-12-31 08:01:57	23.5929	113.441	138
1899-12-31 08:01:58	23.5917	113.44	138
1899-12-31 08:01:59	23.5905	113.439	137.999
1899-12-31 08:02:00	23.5892	113.438	137.999
1899-12-31 08:02:01	23.588	113.437	137.999
1899-12-31 08:02:02	23.5868	113.435	137.999
1899-12-31 08:02:03	23.5856	113.434	137.999
1899-12-31 08:02:04	23.5843	113.433	137.999
1899-12-31 08:02:05	23.5831	113.432	137.999
1899-12-31 08:02:06	23.5818	113.43	137.999
1899-12-31 08:02:07	23.5806	113.429	137.999
1899-12-31 08:02:08	23.5794	113.428	138
1899-12-31 08:02:09	23.5781	113.427	138
1899-12-31 08:02:10	23.5768	113.426	138
1899-12-31 08:02:11	23.5756	113.425	138
1899-12-31 08:02:12	23.5743	113.423	138.001
1899-12-31 08:02:13	23.573	113.422	138.001
1899-12-31 08:02:14	23.5717	113.421	138.001
1899-12-31 08:02:15	23.5705	113.42	138.002
1899-12-31 08:02:16	23.5692	113.419	138.002
1899-12-31 08:02:17	23.5679	113.418	138.003
1899-12-31 08:02:18	23.5666	113.417	138.003
1899-12-31 08:02:19	23.5652	113.416	138.004
1899-12-31 08:02:20	23.5639	113.414	138.004
1899-12-31 08:02:21	23.5626	113.413	138.005
1899-12-31 08:02:22	23.5613	113.412	138.006
1899-12-31 08:02:23	23.5599	113.411	138.006
1899-12-31 08:02:24	23.5586	113.41	138.007
1899-12-31 08:02:25	23.5573	113.409	138.007
1899-12-31 08:02:26	23.5559	113.408	138.008
1899-12-31 08:02:27	23.5546	113.407	138.009
1899-12-31 08:02:28	23.5532	113.406	138.009
1899-12-31 08:02:29	23.5519	113.405	138.01
1899-12-31 08:02:30	23.5505	113.404	138.011
1899-12-31 08:02:31	23.5491	113.403	138.012
1899-12-31 08:02:32	23.5478	113.402	138.012
1899-12-31 08:02:33	23.5464	113.401	138.013
1899-12-31 08:02:34	23.545	113.4	138.014
1899-12-31 08:02:35	23.5436	113.399	138.014
1899-12-31 08:02:36	23.5422	113.398	138.015
1899-12-31 08:02:37	23.5408	113.397	138.015
1899-12-31 08:02:38	23.5394	113.396	138.016
1899-12-31 08:02:39	23.538	113.395	138.017
1899-12-31 08:02:40	23.5366	113.394	138.017
1899-12-31 08:02:41	23.5352	113.393	138.018
1899-12-31 08:02:42	23.5338	113.393	138.018
1899-12-31 08:02:43	23.5324	113.392	138.019
1899-12-31 08:02:44	23.531	113.391	138.019
1899-12-31 08:02:45	23.5296	113.39	138.02
1899-12-31 08:02:46	23.5281	113.389	138.02
1899-12-31 08:02:47	23.5267	113.388	138.02
1899-12-31 08:02:48	23.5253	113.387	138.021
1899-12-31 08:02:49	23.5239	113.386	138.021
1899-12-31 08:02:50	23.5224	113.385	138.021
1899-12-31 08:02:51	23.521	113.385	138.022
1899-12-31 08:02:52	23.5196	113.384	138.022
1899-12-31 08:02:53	23.5181	113.383	138.022
1899-12-31 08:02:54	23.5167	113.382	138.022
1899-12-31 08:02:55	23.5152	113.381	138.022
1899-12-31 08:02:56	23.5138	113.381	138.022
1899-12-31 08:02:57	23.5123	113.38	138.022
1899-12-31 08:02:58	23.5109	113.379	138.021
1899-12-31 08:02:59	23.5094	113.378	138.021
1899-12-31 08:03:00	23.508	113.377	138.021
1899-12-31 08:03:01	23.5065	113.377	138.021
1899-12-31 08:03:02	23.5051	113.376	138.02
1899-12-31 08:03:03	23.5036	113.375	138.02
1899-12-31 08:03:04	23.5022	113.374	138.019
1899-12-31 08:03:05	23.5007	113.374	138.018
1899-12-31 08:03:06	23.4992	113.373	138.018
1899-12-31 08:03:07	23.4978	113.372	138.017
1899-12-31 08:03:08	23.4963	113.371	138.016
1899-12-31 08:03:09	23.4949	113.371	138.015
1899-12-31 08:03:10	23.4934	113.37	138.014
1899-12-31 08:03:11	23.4919	113.369	138.013
1899-12-31 08:03:12	23.4905	113.369	138.011
1899-12-31 08:03:13	23.489	113.368	138.01
1899-12-31 08:03:14	23.4875	113.367	138.009
1899-12-31 08:03:15	23.4861	113.367	138.007
1899-12-31 08:03:16	23.4846	113.366	138.006
1899-12-31 08:03:17	23.4831	113.365	138.004
1899-12-31 08:03:18	23.4817	113.365	138.002
1899-12-31 08:03:19	23.4802	113.364	138
1899-12-31 08:03:20	23.4787	113.363	137.998
1899-12-31 08:03:21	23.4773	113.363	137.996
1899-12-31 08:03:22	23.4758	113.362	137.994
1899-12-31 08:03:23	23.4743	113.362	137.991
1899-12-31 08:03:24	23.4729	113.361	137.989
1899-12-31 08:03:25	23.4714	113.36	137.987
1899-12-31 08:03:26	23.4699	113.36	137.985
1899-12-31 08:03:27	23.4685	113.359	137.982
1899-12-31 08:03:28	23.467	113.359	137.98
1899-12-31 08:03:29	23.4655	113.358	137.978
1899-12-31 08:03:30	23.4641	113.358	137.976
1899-12-31 08:03:31	23.4626	113.357	137.975
1899-12-31 08:03:32	23.4611	113.356	137.973
1899-12-31 08:03:33	23.4596	113.356	137.971
1899-12-31 08:03:34	23.4581	113.355	137.97
1899-12-31 08:03:35	23.4567	113.355	137.969
1899-12-31 08:03:36	23.4552	113.354	137.968
1899-12-31 08:03:37	23.4537	113.354	137.968
1899-12-31 08:03:38	23.4522	113.353	137.967
1899-12-31 08:03:39	23.4507	113.353	137.967
1899-12-31 08:03:40	23.4492	113.352	137.968
1899-12-31 08:03:41	23.4477	113.351	137.969
1899-12-31 08:03:42	23.4462	113.351	137.97
1899-12-31 08:03:43	23.4446	113.35	137.971
1899-12-31 08:03:44	23.4431	113.35	137.973
1899-12-31 08:03:45	23.4416	113.349	137.975
1899-12-31 08:03:46	23.4401	113.349	137.978
1899-12-31 08:03:47	23.4385	113.348	137.982
1899-12-31 08:03:48	23.437	113.348	137.985
1899-12-31 08:03:49	23.4355	113.347	137.99
1899-12-31 08:03:50	23.4339	113.346	137.995
1899-12-31 08:03:51	23.4323	113.346	138
1899-12-31 08:03:52	23.4308	113.345	138.006
1899-12-31 08:03:53	23.4292	113.345	138.013
1899-12-31 08:03:54	23.4276	113.344	138.019
1899-12-31 08:03:55	23.4261	113.343	138.027
1899-12-31 08:03:56	23.4245	113.343	138.034
1899-12-31 08:03:57	23.4229	113.342	138.042
1899-12-31 08:03:58	23.4213	113.342	138.05
1899-12-31 08:03:59	23.4197	113.341	138.058
1899-12-31 08:04:00	23.4181	113.34	138.066
1899-12-31 08:04:01	23.4165	113.34	138.073
1899-12-31 08:04:02	23.4149	113.339	138.081
1899-12-31 08:04:03	23.4133	113.339	138.088
1899-12-31 08:04:04	23.4117	113.338	138.095
1899-12-31 08:04:05	23.4101	113.337	138.101
1899-12-31 08:04:06	23.4085	113.337	138.106
1899-12-31 08:04:07	23.4069	113.336	138.112
1899-12-31 08:04:08	23.4053	113.336	138.116
1899-12-31 08:04:09	23.4036	113.335	138.119
1899-12-31 08:04:10	23.402	113.334	138.122
1899-12-31 08:04:11	23.4004	113.334	138.124
1899-12-31 08:04:12	23.3988	113.333	138.124
1899-12-31 08:04:13	23.3972	113.332	138.124
1899-12-31 08:04:14	23.3956	113.332	138.122
1899-12-31 08:04:15	23.394	113.331	138.119
1899-12-31 08:04:16	23.3924	113.331	138.115
1899-12-31 08:04:17	23.3909	113.33	138.109
1899-12-31 08:04:18	23.3893	113.329	138.102
1899-12-31 08:04:19	23.3877	113.329	138.093
1899-12-31 08:04:20	23.3861	113.328	138.082
1899-12-31 08:04:21	23.3846	113.328	138.069
1899-12-31 08:04:22	23.383	113.327	138.055
1899-12-31 08:04:23	23.3814	113.326	138.039
1899-12-31 08:04:24	23.3799	113.326	138.02
1899-12-31 08:04:25	23.3783	113.325	138
1899-12-31 08:04:26	23.3768	113.325	137.977
1899-12-31 08:04:27	23.3753	113.324	137.952
1899-12-31 08:04:28	23.3738	113.323	137.925
1899-12-31 08:04:29	23.3722	113.323	137.895
1899-12-31 08:04:30	23.3707	113.322	137.863
1899-12-31 08:04:31	23.3692	113.322	137.828
1899-12-31 08:04:32	23.3677	113.321	137.791
1899-12-31 08:04:33	23.3662	113.321	137.751
1899-12-31 08:04:34	23.3647	113.32	137.707
1899-12-31 08:04:35	23.3633	113.319	137.661
1899-12-31 08:04:36	23.3618	113.319	137.612
1899-12-31 08:04:37	23.3603	113.318	137.56
1899-12-31 08:04:38	23.3588	113.318	137.505
1899-12-31 08:04:39	23.3573	113.317	137.446
1899-12-31 08:04:40	23.3558	113.317	137.384
1899-12-31 08:04:41	23.3544	113.316	137.319
1899-12-31 08:04:42	23.3529	113.315	137.25
1899-12-31 08:04:43	23.3514	113.315	137.178
1899-12-31 08:04:44	23.3499	113.314	137.102
1899-12-31 08:04:45	23.3484	113.314	137.022
1899-12-31 08:04:46	23.347	113.313	136.938
1899-12-31 08:04:47	23.3455	113.313	136.851
1899-12-31 08:04:48	23.344	113.312	136.759
1899-12-31 08:04:49	23.3425	113.312	136.664
1899-12-31 08:04:50	23.341	113.311	136.564
1899-12-31 08:04:51	23.3395	113.31	136.46
1899-12-31 08:04:52	23.338	113.31	136.352
1899-12-31 08:04:53	23.3365	113.309	136.239
1899-12-31 08:04:54	23.3349	113.309	136.122
1899-12-31 08:04:55	23.3334	113.308	136
1899-12-31 08:04:56	23.3319	113.308	135.874
1899-12-31 08:04:57	23.3304	113.307	135.743
1899-12-31 08:04:58	23.3288	113.306	135.608
1899-12-31 08:04:59	23.3273	113.306	135.469
1899-12-31 08:05:00	23.3257	113.305	135.326
1899-12-31 08:05:01	23.3242	113.305	135.179
1899-12-31 08:05:02	23.3226	113.304	135.028
1899-12-31 08:05:03	23.321	113.303	134.874
1899-12-31 08:05:04	23.3194	113.303	134.717
1899-12-31 08:05:05	23.3179	113.302	134.557
1899-12-31 08:05:06	23.3163	113.302	134.394
1899-12-31 08:05:07	23.3147	113.301	134.228
1899-12-31 08:05:08	23.3131	113.301	134.06
1899-12-31 08:05:09	23.3115	113.3	133.889
1899-12-31 08:05:10	23.3099	113.299	133.716
1899-12-31 08:05:11	23.3083	113.299	133.542
1899-12-31 08:05:12	23.3067	113.298	133.365
1899-12-31 08:05:13	23.3051	113.298	133.187
1899-12-31 08:05:14	23.3035	113.297	133.007
1899-12-31 08:05:15	23.3019	113.296	132.826
1899-12-31 08:05:16	23.3003	113.296	132.643
1899-12-31 08:05:17	23.2987	113.295	132.46
1899-12-31 08:05:18	23.2971	113.294	132.276
1899-12-31 08:05:19	23.2955	113.294	132.091
1899-12-31 08:05:20	23.2939	113.293	131.906
1899-12-31 08:05:21	23.2923	113.293	131.721
1899-12-31 08:05:22	23.2907	113.292	131.536
1899-12-31 08:05:23	23.289	113.291	131.35
1899-12-31 08:05:24	23.2874	113.291	131.165
1899-12-31 08:05:25	23.2858	113.29	130.981
1899-12-31 08:05:26	23.2842	113.29	130.797
1899-12-31 08:05:27	23.2826	113.289	130.613
1899-12-31 08:05:28	23.281	113.288	130.431
1899-12-31 08:05:29	23.2794	113.288	130.25
1899-12-31 08:05:30	23.2778	113.287	130.07
1899-12-31 08:05:31	23.2762	113.287	129.892
1899-12-31 08:05:32	23.2746	113.286	129.714
1899-12-31 08:05:33	23.2731	113.285	129.538
1899-12-31 08:05:34	23.2715	113.285	129.363
1899-12-31 08:05:35	23.2699	113.284	129.189
1899-12-31 08:05:36	23.2683	113.284	129.016
1899-12-31 08:05:37	23.2667	113.283	128.845
1899-12-31 08:05:38	23.2652	113.282	128.674
1899-12-31 08:05:39	23.2636	113.282	128.504
1899-12-31 08:05:40	23.262	113.281	128.335
1899-12-31 08:05:41	23.2604	113.281	128.167
1899-12-31 08:05:42	23.2589	113.28	127.999
1899-12-31 08:05:43	23.2573	113.279	127.832
1899-12-31 08:05:44	23.2557	113.279	127.666
1899-12-31 08:05:45	23.2542	113.278	127.501
1899-12-31 08:05:46	23.2526	113.278	127.336
1899-12-31 08:05:47	23.2511	113.277	127.172
1899-12-31 08:05:48	23.2495	113.276	127.009
1899-12-31 08:05:49	23.248	113.276	126.846
1899-12-31 08:05:50	23.2464	113.275	126.683
1899-12-31 08:05:51	23.2449	113.275	126.521
1899-12-31 08:05:52	23.2434	113.274	126.359
1899-12-31 08:05:53	23.2418	113.274	126.197
1899-12-31 08:05:54	23.2403	113.273	126.036
1899-12-31 08:05:55	23.2387	113.272	125.875
1899-12-31 08:05:56	23.2372	113.272	125.714
1899-12-31 08:05:57	23.2357	113.271	125.553
1899-12-31 08:05:58	23.2342	113.271	125.393
1899-12-31 08:05:59	23.2326	113.27	125.232
1899-12-31 08:06:00	23.2311	113.269	125.071
1899-12-31 08:06:01	23.2296	113.269	124.911
1899-12-31 08:06:02	23.2281	113.268	124.75
1899-12-31 08:06:03	23.2266	113.268	124.589
1899-12-31 08:06:04	23.2251	113.267	124.428
1899-12-31 08:06:05	23.2235	113.267	124.267
1899-12-31 08:06:06	23.222	113.266	124.106
1899-12-31 08:06:07	23.2205	113.265	123.944
1899-12-31 08:06:08	23.219	113.265	123.783
1899-12-31 08:06:09	23.2175	113.264	123.621
1899-12-31 08:06:10	23.216	113.264	123.459
1899-12-31 08:06:11	23.2145	113.263	123.297
1899-12-31 08:06:12	23.213	113.263	123.135
1899-12-31 08:06:13	23.2115	113.262	122.972
1899-12-31 08:06:14	23.21	113.261	122.81
1899-12-31 08:06:15	23.2085	113.261	122.647
1899-12-31 08:06:16	23.207	113.26	122.484
1899-12-31 08:06:17	23.2055	113.26	122.32
1899-12-31 08:06:18	23.204	113.259	122.157
1899-12-31 08:06:19	23.2025	113.259	121.993
1899-12-31 08:06:20	23.201	113.258	121.829
1899-12-31 08:06:21	23.1995	113.257	121.664
1899-12-31 08:06:22	23.198	113.257	121.5
1899-12-31 08:06:23	23.1965	113.256	121.335
1899-12-31 08:06:24	23.1949	113.256	121.169
1899-12-31 08:06:25	23.1934	113.255	121.004
1899-12-31 08:06:26	23.1919	113.255	120.838
1899-12-31 08:06:27	23.1904	113.254	120.672
1899-12-31 08:06:28	23.1889	113.253	120.506
1899-12-31 08:06:29	23.1873	113.253	120.339
1899-12-31 08:06:30	23.1858	113.252	120.172
1899-12-31 08:06:31	23.1843	113.252	120.004
1899-12-31 08:06:32	23.1827	113.251	119.837
1899-12-31 08:06:33	23.1812	113.25	119.668
1899-12-31 08:06:34	23.1796	113.25	119.5
1899-12-31 08:06:35	23.1781	113.249	119.331
1899-12-31 08:06:36	23.1765	113.249	119.164
1899-12-31 08:06:37	23.1749	113.248	118.998
1899-12-31 08:06:38	23.1734	113.248	118.836
1899-12-31 08:06:39	23.1718	113.247	118.679
1899-12-31 08:06:40	23.1703	113.246	118.528
1899-12-31 08:06:41	23.1687	113.246	118.384
1899-12-31 08:06:42	23.1672	113.245	118.249
1899-12-31 08:06:43	23.1656	113.245	118.124
1899-12-31 08:06:44	23.1641	113.244	118.011
1899-12-31 08:06:45	23.1625	113.243	117.909
1899-12-31 08:06:46	23.161	113.243	117.822
1899-12-31 08:06:47	23.1595	113.242	117.75
1899-12-31 08:06:48	23.158	113.242	117.694
1899-12-31 08:06:49	23.1565	113.241	117.653
1899-12-31 08:06:50	23.155	113.241	117.625
1899-12-31 08:06:51	23.1536	113.24	117.61
1899-12-31 08:06:52	23.1521	113.239	117.605
1899-12-31 08:06:53	23.1507	113.239	117.61
1899-12-31 08:06:54	23.1492	113.238	117.622
1899-12-31 08:06:55	23.1478	113.238	117.641
1899-12-31 08:06:56	23.1464	113.237	117.664
1899-12-31 08:06:57	23.145	113.237	117.691
1899-12-31 08:06:58	23.1437	113.236	117.72
1899-12-31 08:06:59	23.1423	113.236	117.75
1899-12-31 08:07:00	23.1409	113.235	117.779
1899-12-31 08:07:01	23.1396	113.235	117.807
1899-12-31 08:07:02	23.1382	113.234	117.834
1899-12-31 08:07:03	23.1369	113.234	117.859
1899-12-31 08:07:04	23.1355	113.233	117.883
1899-12-31 08:07:05	23.1342	113.233	117.906
1899-12-31 08:07:06	23.1328	113.232	117.927
1899-12-31 08:07:07	23.1314	113.232	117.946
1899-12-31 08:07:08	23.13	113.231	117.962
1899-12-31 08:07:09	23.1285	113.23	117.977
1899-12-31 08:07:10	23.127	113.23	117.99
1899-12-31 08:07:11	23.1255	113.229	118
1899-12-31 08:07:12	23.1239	113.229	118.008
1899-12-31 08:07:13	23.1223	113.228	118.013
1899-12-31 08:07:14	23.1207	113.228	118.016
1899-12-31 08:07:15	23.119	113.227	118.018
1899-12-31 08:07:16	23.1173	113.226	118.018
1899-12-31 08:07:17	23.1156	113.226	118.017
1899-12-31 08:07:18	23.1139	113.225	118.015
1899-12-31 08:07:19	23.1122	113.224	118.012
1899-12-31 08:07:20	23.1105	113.224	118.009
1899-12-31 08:07:21	23.1089	113.223	118.006
1899-12-31 08:07:22	23.1072	113.222	118.003
1899-12-31 08:07:23	23.1056	113.222	118
1899-12-31 08:07:24	23.104	113.221	117.998
1899-12-31 08:07:25	23.1024	113.221	117.996
1899-12-31 08:07:26	23.1009	113.22	117.995
1899-12-31 08:07:27	23.0994	113.219	117.995
1899-12-31 08:07:28	23.0979	113.219	117.995
1899-12-31 08:07:29	23.0964	113.218	117.995
1899-12-31 08:07:30	23.095	113.218	117.995
1899-12-31 08:07:31	23.0936	113.217	117.996
1899-12-31 08:07:32	23.0921	113.217	117.997
1899-12-31 08:07:33	23.0907	113.216	117.998
1899-12-31 08:07:34	23.0893	113.216	117.998
1899-12-31 08:07:35	23.0878	113.215	117.999
1899-12-31 08:07:36	23.0864	113.214	118
1899-12-31 08:07:37	23.0849	113.214	118.001
1899-12-31 08:07:38	23.0835	113.213	118.001
1899-12-31 08:07:39	23.082	113.213	118.001
1899-12-31 08:07:40	23.0805	113.212	118.001
1899-12-31 08:07:41	23.079	113.212	118.001
1899-12-31 08:07:42	23.0775	113.211	118.001
1899-12-31 08:07:43	23.076	113.211	118.001
1899-12-31 08:07:44	23.0745	113.21	118.001
1899-12-31 08:07:45	23.0731	113.209	118.001
1899-12-31 08:07:46	23.0716	113.209	118
1899-12-31 08:07:47	23.0701	113.208	118
1899-12-31 08:07:48	23.0686	113.208	118
1899-12-31 08:07:49	23.0671	113.207	118
1899-12-31 08:07:50	23.0656	113.207	118
1899-12-31 08:07:51	23.0642	113.206	118
1899-12-31 08:07:52	23.0627	113.205	118
1899-12-31 08:07:53	23.0612	113.205	118
1899-12-31 08:07:54	23.0597	113.204	118
1899-12-31 08:07:55	23.0583	113.204	118
1899-12-31 08:07:56	23.0568	113.203	118
1899-12-31 08:07:57	23.0553	113.202	118
1899-12-31 08:07:58	23.0538	113.202	118
1899-12-31 08:07:59	23.0523	113.201	118
1899-12-31 08:08:00	23.0508	113.2	118
1899-12-31 08:08:01	23.0492	113.2	118
1899-12-31 08:08:02	23.0477	113.199	118
1899-12-31 08:08:03	23.0462	113.198	118
1899-12-31 08:08:04	23.0446	113.198	118
1899-12-31 08:08:05	23.0431	113.197	118
1899-12-31 08:08:06	23.0416	113.196	118
1899-12-31 08:08:07	23.0401	113.195	118
1899-12-31 08:08:08	23.0387	113.195	118
1899-12-31 08:08:09	23.0373	113.194	118
1899-12-31 08:08:10	23.036	113.193	118
1899-12-31 08:08:11	23.0346	113.193	118
1899-12-31 08:08:12	23.0334	113.192	118
1899-12-31 08:08:13	23.0322	113.191	118
1899-12-31 08:08:14	23.031	113.191	118
1899-12-31 08:08:15	23.0298	113.19	118
1899-12-31 08:08:16	23.0286	113.189	118
1899-12-31 08:08:17	23.0275	113.189	118
1899-12-31 08:08:18	23.0263	113.188	118
1899-12-31 08:08:19	23.0252	113.187	118
1899-12-31 08:08:20	23.024	113.187	118
1899-12-31 08:08:21	23.0228	113.186	118
1899-12-31 08:08:22	23.0216	113.185	118
1899-12-31 08:08:23	23.0204	113.184	118
1899-12-31 08:08:24	23.0191	113.184	118
1899-12-31 08:08:25	23.0177	113.183	118
1899-12-31 08:08:26	23.0163	113.182	118
1899-12-31 08:08:27	23.0149	113.181	118
1899-12-31 08:08:28	23.0135	113.18	118
1899-12-31 08:08:29	23.012	113.179	118
1899-12-31 08:08:30	23.0105	113.178	118
1899-12-31 08:08:31	23.009	113.177	118
1899-12-31 08:08:32	23.0075	113.176	118
1899-12-31 08:08:33	23.0061	113.175	118
1899-12-31 08:08:34	23.0046	113.174	118
1899-12-31 08:08:35	23.0032	113.173	118
1899-12-31 08:08:36	23.0018	113.172	118
1899-12-31 08:08:37	23.0003	113.171	118
1899-12-31 08:08:38	22.9989	113.17	118
1899-12-31 08:08:39	22.9975	113.169	118
1899-12-31 08:08:40	22.9961	113.168	118
1899-12-31 08:08:41	22.9948	113.167	118
1899-12-31 08:08:42	22.9934	113.166	118
1899-12-31 08:08:43	22.992	113.165	118
1899-12-31 08:08:44	22.9907	113.164	118
1899-12-31 08:08:45	22.9894	113.163	118
1899-12-31 08:08:46	22.9881	113.162	118
1899-12-31 08:08:47	22.9868	113.16	118
1899-12-31 08:08:48	22.9855	113.159	118
1899-12-31 08:08:49	22.9843	113.158	118
1899-12-31 08:08:50	22.9831	113.157	118
1899-12-31 08:08:51	22.9818	113.156	118
1899-12-31 08:08:52	22.9806	113.155	118
1899-12-31 08:08:53	22.9794	113.154	118
1899-12-31 08:08:54	22.9782	113.153	118
1899-12-31 08:08:55	22.977	113.152	118
1899-12-31 08:08:56	22.9758	113.151	118
1899-12-31 08:08:57	22.9746	113.15	118
1899-12-31 08:08:58	22.9734	113.149	118
1899-12-31 08:08:59	22.9722	113.148	118
1899-12-31 08:09:00	22.971	113.147	118
1899-12-31 08:09:01	22.9698	113.146	118
1899-12-31 08:09:02	22.9687	113.145	118
1899-12-31 08:09:03	22.9675	113.144	118
1899-12-31 08:09:04	22.9663	113.143	118
1899-12-31 08:09:05	22.9651	113.142	118
1899-12-31 08:09:06	22.9639	113.141	118
1899-12-31 08:09:07	22.9626	113.14	118
1899-12-31 08:09:08	22.9614	113.139	118
1899-12-31 08:09:09	22.9602	113.138	118
1899-12-31 08:09:10	22.959	113.137	118
1899-12-31 08:09:11	22.9577	113.136	118
1899-12-31 08:09:12	22.9565	113.135	118
1899-12-31 08:09:13	22.9552	113.134	118
1899-12-31 08:09:14	22.954	113.133	118
1899-12-31 08:09:15	22.9527	113.132	118
1899-12-31 08:09:16	22.9514	113.131	118
1899-12-31 08:09:17	22.9501	113.13	118
1899-12-31 08:09:18	22.9488	113.129	118
1899-12-31 08:09:19	22.9475	113.127	118
1899-12-31 08:09:20	22.9462	113.126	118
1899-12-31 08:09:21	22.945	113.125	118
1899-12-31 08:09:22	22.9437	113.124	118
1899-12-31 08:09:23	22.9424	113.123	118
1899-12-31 08:09:24	22.9411	113.122	118
1899-12-31 08:09:25	22.9398	113.121	118
1899-12-31 08:09:26	22.9385	113.12	118
1899-12-31 08:09:27	22.9372	113.119	118
1899-12-31 08:09:28	22.936	113.118	118
1899-12-31 08:09:29	22.9347	113.117	118
1899-12-31 08:09:30	22.9335	113.116	118
1899-12-31 08:09:31	22.9322	113.115	118.001
1899-12-31 08:09:32	22.931	113.114	118.001
1899-12-31 08:09:33	22.9297	113.113	118
1899-12-31 08:09:34	22.9285	113.111	118
1899-12-31 08:09:35	22.9273	113.11	118
1899-12-31 08:09:36	22.926	113.109	118
1899-12-31 08:09:37	22.9248	113.108	118
1899-12-31 08:09:38	22.9236	113.107	117.999
1899-12-31 08:09:39	22.9224	113.106	117.999
1899-12-31 08:09:40	22.9212	113.105	117.999
1899-12-31 08:09:41	22.92	113.104	117.998
1899-12-31 08:09:42	22.9188	113.103	117.998
1899-12-31 08:09:43	22.9176	113.102	117.998
1899-12-31 08:09:44	22.9164	113.101	117.998
1899-12-31 08:09:45	22.9152	113.1	117.998
1899-12-31 08:09:46	22.914	113.099	117.999
1899-12-31 08:09:47	22.9128	113.098	117.999
1899-12-31 08:09:48	22.9116	113.097	118
1899-12-31 08:09:49	22.9104	113.096	118.001
1899-12-31 08:09:50	22.9092	113.095	118.002
1899-12-31 08:09:51	22.9079	113.094	118.004
1899-12-31 08:09:52	22.9067	113.093	118.005
1899-12-31 08:09:53	22.9054	113.092	118.006
1899-12-31 08:09:54	22.9042	113.091	118.007
1899-12-31 08:09:55	22.903	113.09	118.007
1899-12-31 08:09:56	22.9017	113.089	118.007
1899-12-31 08:09:57	22.9005	113.088	118.006
1899-12-31 08:09:58	22.8992	113.087	118.005
1899-12-31 08:09:59	22.898	113.086	118.003
1899-12-31 08:10:00	22.8968	113.085	118
1899-12-31 08:10:01	22.8956	113.084	117.996
1899-12-31 08:10:02	22.8944	113.083	117.99
1899-12-31 08:10:03	22.8932	113.082	117.983
1899-12-31 08:10:04	22.892	113.081	117.973
1899-12-31 08:10:05	22.8908	113.08	117.96
1899-12-31 08:10:06	22.8896	113.079	117.944
1899-12-31 08:10:07	22.8884	113.078	117.924
1899-12-31 08:10:08	22.8872	113.077	117.899
1899-12-31 08:10:09	22.886	113.076	117.87
1899-12-31 08:10:10	22.8848	113.075	117.836
1899-12-31 08:10:11	22.8836	113.074	117.796
1899-12-31 08:10:12	22.8824	113.073	117.75
1899-12-31 08:10:13	22.8812	113.072	117.697
1899-12-31 08:10:14	22.8799	113.071	117.639
1899-12-31 08:10:15	22.8787	113.07	117.577
1899-12-31 08:10:16	22.8775	113.069	117.511
1899-12-31 08:10:17	22.8763	113.067	117.443
1899-12-31 08:10:18	22.8751	113.066	117.374
1899-12-31 08:10:19	22.8738	113.065	117.305
1899-12-31 08:10:20	22.8726	113.064	117.238
1899-12-31 08:10:21	22.8714	113.063	117.172
1899-12-31 08:10:22	22.8702	113.062	117.11
1899-12-31 08:10:23	22.869	113.061	117.052
1899-12-31 08:10:24	22.8679	113.06	117
1899-12-31 08:10:25	22.8667	113.059	116.954
1899-12-31 08:10:26	22.8655	113.058	116.914
1899-12-31 08:10:27	22.8644	113.057	116.877
1899-12-31 08:10:28	22.8633	113.057	116.843
1899-12-31 08:10:29	22.8621	113.056	116.81
1899-12-31 08:10:30	22.861	113.055	116.778
1899-12-31 08:10:31	22.8599	113.054	116.743
1899-12-31 08:10:32	22.8588	113.053	116.706
1899-12-31 08:10:33	22.8577	113.052	116.664
1899-12-31 08:10:34	22.8566	113.051	116.617
1899-12-31 08:10:35	22.8555	113.05	116.563
1899-12-31 08:10:36	22.8544	113.049	116.5
1899-12-31 08:10:37	22.8532	113.048	116.428
1899-12-31 08:10:38	22.8521	113.047	116.346
1899-12-31 08:10:39	22.851	113.046	116.254
1899-12-31 08:10:40	22.8499	113.045	116.153
1899-12-31 08:10:41	22.8488	113.044	116.042
1899-12-31 08:10:42	22.8477	113.043	115.922
1899-12-31 08:10:43	22.8466	113.042	115.792
1899-12-31 08:10:44	22.8454	113.041	115.652
1899-12-31 08:10:45	22.8443	113.041	115.503
1899-12-31 08:10:46	22.8432	113.04	115.345
1899-12-31 08:10:47	22.8421	113.039	115.177
1899-12-31 08:10:48	22.841	113.038	115
1899-12-31 08:10:49	22.8399	113.037	114.814
1899-12-31 08:10:50	22.8388	113.036	114.618
1899-12-31 08:10:51	22.8377	113.035	114.414
1899-12-31 08:10:52	22.8366	113.034	114.202
1899-12-31 08:10:53	22.8355	113.033	113.983
1899-12-31 08:10:54	22.8344	113.032	113.756
1899-12-31 08:10:55	22.8334	113.031	113.522
1899-12-31 08:10:56	22.8323	113.03	113.282
1899-12-31 08:10:57	22.8312	113.03	113.036
1899-12-31 08:10:58	22.8301	113.029	112.784
1899-12-31 08:10:59	22.8291	113.028	112.528
1899-12-31 08:11:00	22.828	113.027	112.266
1899-12-31 08:11:01	22.827	113.026	112
1899-12-31 08:11:02	22.8259	113.025	111.73
1899-12-31 08:11:03	22.8249	113.024	111.457
1899-12-31 08:11:04	22.8239	113.023	111.182
1899-12-31 08:11:05	22.8228	113.023	110.906
1899-12-31 08:11:06	22.8218	113.022	110.629
1899-12-31 08:11:07	22.8207	113.021	110.352
1899-12-31 08:11:08	22.8197	113.02	110.076
1899-12-31 08:11:09	22.8186	113.019	109.802
1899-12-31 08:11:10	22.8175	113.018	109.531
1899-12-31 08:11:11	22.8165	113.017	109.263
1899-12-31 08:11:12	22.8154	113.016	109
1899-12-31 08:11:13	22.8142	113.016	108.742
1899-12-31 08:11:14	22.8131	113.015	108.488
1899-12-31 08:11:15	22.812	113.014	108.238
1899-12-31 08:11:16	22.8108	113.013	107.99
1899-12-31 08:11:17	22.8097	113.012	107.744
1899-12-31 08:11:18	22.8085	113.011	107.499
1899-12-31 08:11:19	22.8074	113.01	107.254
1899-12-31 08:11:20	22.8062	113.009	107.008
1899-12-31 08:11:21	22.8051	113.009	106.761
1899-12-31 08:11:22	22.8039	113.008	106.511
1899-12-31 08:11:23	22.8028	113.007	106.258
1899-12-31 08:11:24	22.8017	113.006	106
1899-12-31 08:11:25	22.8006	113.005	105.737
1899-12-31 08:11:26	22.7995	113.004	105.471
1899-12-31 08:11:27	22.7985	113.004	105.2
1899-12-31 08:11:28	22.7974	113.003	104.927
1899-12-31 08:11:29	22.7964	113.002	104.653
1899-12-31 08:11:30	22.7953	113.001	104.377
1899-12-31 08:11:31	22.7943	113.001	104.101
1899-12-31 08:11:32	22.7932	113	103.826
1899-12-31 08:11:33	22.7922	112.999	103.553
1899-12-31 08:11:34	22.7912	112.998	103.282
1899-12-31 08:11:35	22.7901	112.997	103.014
1899-12-31 08:11:36	22.789	112.997	102.75
1899-12-31 08:11:37	22.788	112.996	102.491
1899-12-31 08:11:38	22.7869	112.995	102.236
1899-12-31 08:11:39	22.7858	112.994	101.984
1899-12-31 08:11:40	22.7847	112.993	101.736
1899-12-31 08:11:41	22.7836	112.993	101.489
1899-12-31 08:11:42	22.7825	112.992	101.243
1899-12-31 08:11:43	22.7813	112.991	100.997
1899-12-31 08:11:44	22.7802	112.99	100.752
1899-12-31 08:11:45	22.7791	112.989	100.505
1899-12-31 08:11:46	22.7779	112.988	100.256
1899-12-31 08:11:47	22.7768	112.988	100.005
1899-12-31 08:11:48	22.7756	112.987	99.75
1899-12-31 08:11:49	22.7745	112.986	99.4916
1899-12-31 08:11:50	22.7733	112.985	99.2303
1899-12-31 08:11:51	22.7722	112.984	98.9676
1899-12-31 08:11:52	22.771	112.983	98.7046
1899-12-31 08:11:53	22.7699	112.982	98.4427
1899-12-31 08:11:54	22.7687	112.982	98.1833
1899-12-31 08:11:55	22.7676	112.981	97.9275
1899-12-31 08:11:56	22.7664	112.98	97.6768
1899-12-31 08:11:57	22.7653	112.979	97.4324
1899-12-31 08:11:58	22.7642	112.978	97.1956
1899-12-31 08:11:59	22.7631	112.977	96.9677
1899-12-31 08:12:00	22.7619	112.976	96.75
1899-12-31 08:12:01	22.7608	112.976	96.5433
1899-12-31 08:12:02	22.7597	112.975	96.3462
1899-12-31 08:12:03	22.7586	112.974	96.1567
1899-12-31 08:12:04	22.7576	112.973	95.9728
1899-12-31 08:12:05	22.7565	112.972	95.7927
1899-12-31 08:12:06	22.7555	112.972	95.6143
1899-12-31 08:12:07	22.7544	112.971	95.4357
1899-12-31 08:12:08	22.7534	112.97	95.2549
1899-12-31 08:12:09	22.7525	112.969	95.07
1899-12-31 08:12:10	22.7515	112.969	94.879
1899-12-31 08:12:11	22.7506	112.968	94.68
1899-12-31 08:12:12	22.7497	112.967	94.471
1899-12-31 08:12:13	22.7488	112.967	94.25
1899-12-31 08:12:14	22.748	112.966	94.0158
1899-12-31 08:12:15	22.7471	112.965	93.7693
1899-12-31 08:12:16	22.7463	112.965	93.5122
1899-12-31 08:12:17	22.7455	112.964	93.2463
1899-12-31 08:12:18	22.7447	112.964	92.9732
1899-12-31 08:12:19	22.7439	112.963	92.6945
1899-12-31 08:12:20	22.743	112.962	92.412
1899-12-31 08:12:21	22.7421	112.962	92.1273
1899-12-31 08:12:22	22.7412	112.961	91.8421
1899-12-31 08:12:23	22.7402	112.96	91.558
1899-12-31 08:12:24	22.7391	112.959	91.2767
1899-12-31 08:12:25	22.7379	112.958	91
1899-12-31 08:12:26	22.7367	112.957	90.7291
1899-12-31 08:12:27	22.7354	112.956	90.4639
1899-12-31 08:12:28	22.734	112.955	90.2038
1899-12-31 08:12:29	22.7326	112.954	89.9484
1899-12-31 08:12:30	22.7312	112.953	89.6972
1899-12-31 08:12:31	22.7297	112.952	89.4497
1899-12-31 08:12:32	22.7283	112.951	89.2054
1899-12-31 08:12:33	22.7268	112.95	88.9638
1899-12-31 08:12:34	22.7254	112.949	88.7243
1899-12-31 08:12:35	22.724	112.948	88.4866
1899-12-31 08:12:36	22.7227	112.947	88.25
1899-12-31 08:12:37	22.7215	112.946	88.0142
1899-12-31 08:12:38	22.7203	112.945	87.7793
1899-12-31 08:12:39	22.7191	112.944	87.5452
1899-12-31 08:12:40	22.7181	112.943	87.3122
1899-12-31 08:12:41	22.717	112.942	87.0804
1899-12-31 08:12:42	22.716	112.942	86.8498
1899-12-31 08:12:43	22.715	112.941	86.6207
1899-12-31 08:12:44	22.714	112.94	86.3931
1899-12-31 08:12:45	22.713	112.939	86.167
1899-12-31 08:12:46	22.712	112.939	85.9428
1899-12-31 08:12:47	22.711	112.938	85.7204
1899-12-31 08:12:48	22.71	112.937	85.5
1899-12-31 08:12:49	22.709	112.936	85.2817
1899-12-31 08:12:50	22.7079	112.935	85.0654
1899-12-31 08:12:51	22.7068	112.935	84.851
1899-12-31 08:12:52	22.7057	112.934	84.6386
1899-12-31 08:12:53	22.7046	112.933	84.428
1899-12-31 08:12:54	22.7035	112.932	84.2192
1899-12-31 08:12:55	22.7024	112.931	84.0121
1899-12-31 08:12:56	22.7013	112.93	83.8067
1899-12-31 08:12:57	22.7002	112.93	83.6028
1899-12-31 08:12:58	22.6992	112.929	83.4005
1899-12-31 08:12:59	22.6981	112.928	83.1995
1899-12-31 08:13:00	22.6971	112.927	83
1899-12-31 08:13:01	22.6962	112.926	82.8017
1899-12-31 08:13:02	22.6953	112.926	82.6039
1899-12-31 08:13:03	22.6944	112.925	82.4059
1899-12-31 08:13:04	22.6935	112.924	82.207
1899-12-31 08:13:05	22.6927	112.924	82.0064
1899-12-31 08:13:06	22.6919	112.923	81.8033
1899-12-31 08:13:07	22.6911	112.922	81.5971
1899-12-31 08:13:08	22.6903	112.922	81.3869
1899-12-31 08:13:09	22.6895	112.921	81.1719
1899-12-31 08:13:10	22.6887	112.92	80.9515
1899-12-31 08:13:11	22.6878	112.92	80.7249
1899-12-31 08:13:12	22.687	112.919	80.4913
1899-12-31 08:13:13	22.6862	112.919	80.25
1899-12-31 08:13:14	22.6853	112.918	80.0006
1899-12-31 08:13:15	22.6844	112.917	79.7448
1899-12-31 08:13:16	22.6835	112.916	79.4842
1899-12-31 08:13:17	22.6826	112.916	79.221
1899-12-31 08:13:18	22.6816	112.915	78.9571
1899-12-31 08:13:19	22.6806	112.914	78.6943
1899-12-31 08:13:20	22.6796	112.913	78.4345
1899-12-31 08:13:21	22.6786	112.913	78.1799
1899-12-31 08:13:22	22.6775	112.912	77.9321
1899-12-31 08:13:23	22.6765	112.911	77.6933
1899-12-31 08:13:24	22.6753	112.91	77.4653
1899-12-31 08:13:25	22.6742	112.909	77.25
1899-12-31 08:13:26	22.673	112.908	77.0489
1899-12-31 08:13:27	22.6718	112.907	76.8614
1899-12-31 08:13:28	22.6706	112.906	76.6864
1899-12-31 08:13:29	22.6694	112.905	76.5229
1899-12-31 08:13:30	22.6682	112.904	76.3699
1899-12-31 08:13:31	22.667	112.903	76.2261
1899-12-31 08:13:32	22.6657	112.902	76.0906
1899-12-31 08:13:33	22.6645	112.902	75.9624
1899-12-31 08:13:34	22.6633	112.901	75.8402
1899-12-31 08:13:35	22.6622	112.9	75.7232
1899-12-31 08:13:36	22.661	112.899	75.6101
1899-12-31 08:13:37	22.6599	112.898	75.5
1899-12-31 08:13:38	22.6588	112.897	75.3919
1899-12-31 08:13:39	22.6578	112.896	75.2854
1899-12-31 08:13:40	22.6568	112.895	75.1802
1899-12-31 08:13:41	22.6558	112.895	75.0761
1899-12-31 08:13:42	22.6548	112.894	74.9728
1899-12-31 08:13:43	22.6538	112.893	74.87
1899-12-31 08:13:44	22.6529	112.892	74.7676
1899-12-31 08:13:45	22.6519	112.892	74.6651
1899-12-31 08:13:46	22.651	112.891	74.5624
1899-12-31 08:13:47	22.65	112.89	74.4591
1899-12-31 08:13:48	22.6491	112.889	74.3551
1899-12-31 08:13:49	22.6481	112.889	74.25
1899-12-31 08:13:50	22.6472	112.888	74.1437
1899-12-31 08:13:51	22.6462	112.887	74.0365
1899-12-31 08:13:52	22.6452	112.886	73.9288
1899-12-31 08:13:53	22.6441	112.885	73.8209
1899-12-31 08:13:54	22.6431	112.885	73.7133
1899-12-31 08:13:55	22.6421	112.884	73.6063
1899-12-31 08:13:56	22.641	112.883	73.5003
1899-12-31 08:13:57	22.6399	112.882	73.3958
1899-12-31 08:13:58	22.6389	112.881	73.2932
1899-12-31 08:13:59	22.6378	112.88	73.1927
1899-12-31 08:14:00	22.6367	112.88	73.0948
1899-12-31 08:14:01	22.6356	112.879	73
1899-12-31 08:14:02	22.6345	112.878	72.9084
1899-12-31 08:14:03	22.6334	112.877	72.8198
1899-12-31 08:14:04	22.6323	112.876	72.7337
1899-12-31 08:14:05	22.6312	112.875	72.6497
1899-12-31 08:14:06	22.6301	112.874	72.5673
1899-12-31 08:14:07	22.629	112.873	72.4861
1899-12-31 08:14:08	22.6279	112.873	72.4058
1899-12-31 08:14:09	22.6268	112.872	72.3257
1899-12-31 08:14:10	22.6257	112.871	72.2455
1899-12-31 08:14:11	22.6246	112.87	72.1648
1899-12-31 08:14:12	22.6235	112.869	72.0831
1899-12-31 08:14:13	22.6224	112.868	72
1899-12-31 08:14:14	22.6214	112.867	71.9152
1899-12-31 08:14:15	22.6203	112.867	71.829
1899-12-31 08:14:16	22.6193	112.866	71.7419
1899-12-31 08:14:17	22.6182	112.865	71.6545
1899-12-31 08:14:18	22.6172	112.864	71.5671
1899-12-31 08:14:19	22.6162	112.863	71.4804
1899-12-31 08:14:20	22.6152	112.862	71.3947
1899-12-31 08:14:21	22.6142	112.862	71.3107
1899-12-31 08:14:22	22.6132	112.861	71.2287
1899-12-31 08:14:23	22.6122	112.86	71.1492
1899-12-31 08:14:24	22.6112	112.859	71.0728
1899-12-31 08:14:25	22.6102	112.859	71
1899-12-31 08:14:26	22.6093	112.858	70.931
1899-12-31 08:14:27	22.6083	112.857	70.8654
1899-12-31 08:14:28	22.6074	112.856	70.8025
1899-12-31 08:14:29	22.6064	112.856	70.7416
1899-12-31 08:14:30	22.6055	112.855	70.6822
1899-12-31 08:14:31	22.6045	112.854	70.6235
1899-12-31 08:14:32	22.6036	112.853	70.5649
1899-12-31 08:14:33	22.6026	112.853	70.5057
1899-12-31 08:14:34	22.6017	112.852	70.4453
1899-12-31 08:14:35	22.6007	112.851	70.383
1899-12-31 08:14:36	22.5997	112.85	70.3181
1899-12-31 08:14:37	22.5987	112.849	70.25
1899-12-31 08:14:38	22.5977	112.849	70.1782
1899-12-31 08:14:39	22.5966	112.848	70.103
1899-12-31 08:14:40	22.5956	112.847	70.0247
1899-12-31 08:14:41	22.5946	112.846	69.9437
1899-12-31 08:14:42	22.5935	112.845	69.8605
1899-12-31 08:14:43	22.5924	112.845	69.7755
1899-12-31 08:14:44	22.5914	112.844	69.6891
1899-12-31 08:14:45	22.5903	112.843	69.6017
1899-12-31 08:14:46	22.5892	112.842	69.5136
1899-12-31 08:14:47	22.5881	112.841	69.4254
1899-12-31 08:14:48	22.5871	112.84	69.3374
1899-12-31 08:14:49	22.586	112.839	69.25
1899-12-31 08:14:50	22.585	112.839	69.1636
1899-12-31 08:14:51	22.5839	112.838	69.078
1899-12-31 08:14:52	22.5829	112.837	68.9934
1899-12-31 08:14:53	22.5818	112.836	68.9094
1899-12-31 08:14:54	22.5808	112.835	68.826
1899-12-31 08:14:55	22.5798	112.835	68.7431
1899-12-31 08:14:56	22.5787	112.834	68.6606
1899-12-31 08:14:57	22.5777	112.833	68.5783
1899-12-31 08:14:58	22.5767	112.832	68.4963
1899-12-31 08:14:59	22.5757	112.831	68.4143
1899-12-31 08:15:00	22.5746	112.831	68.3322
1899-12-31 08:15:01	22.5736	112.83	68.25
1899-12-31 08:15:02	22.5726	112.829	68.1675
1899-12-31 08:15:03	22.5715	112.828	68.0848
1899-12-31 08:15:04	22.5705	112.827	68.0019
1899-12-31 08:15:05	22.5694	112.826	67.9188
1899-12-31 08:15:06	22.5684	112.826	67.8355
1899-12-31 08:15:07	22.5674	112.825	67.7521
1899-12-31 08:15:08	22.5664	112.824	67.6686
1899-12-31 08:15:09	22.5654	112.823	67.5849
1899-12-31 08:15:10	22.5644	112.823	67.5012
1899-12-31 08:15:11	22.5634	112.822	67.4175
1899-12-31 08:15:12	22.5625	112.821	67.3338
1899-12-31 08:15:13	22.5616	112.82	67.25
1899-12-31 08:15:14	22.5607	112.82	67.1663
1899-12-31 08:15:15	22.5598	112.819	67.0826
1899-12-31 08:15:16	22.559	112.818	66.999
1899-12-31 08:15:17	22.5581	112.818	66.9154
1899-12-31 08:15:18	22.5573	112.817	66.8319
1899-12-31 08:15:19	22.5564	112.816	66.7485
1899-12-31 08:15:20	22.5555	112.816	66.6651
1899-12-31 08:15:21	22.5547	112.815	66.5819
1899-12-31 08:15:22	22.5538	112.814	66.4987
1899-12-31 08:15:23	22.5529	112.813	66.4157
1899-12-31 08:15:24	22.5519	112.813	66.3328
1899-12-31 08:15:25	22.5509	112.812	66.25
1899-12-31 08:15:26	22.5499	112.811	66.1673
1899-12-31 08:15:27	22.5488	112.81	66.0848
1899-12-31 08:15:28	22.5477	112.809	66.0022
1899-12-31 08:15:29	22.5465	112.808	65.9196
1899-12-31 08:15:30	22.5454	112.808	65.8369
1899-12-31 08:15:31	22.5442	112.807	65.7541
1899-12-31 08:15:32	22.543	112.806	65.671
1899-12-31 08:15:33	22.5418	112.805	65.5876
1899-12-31 08:15:34	22.5406	112.804	65.5039
1899-12-31 08:15:35	22.5394	112.803	65.4197
1899-12-31 08:15:36	22.5382	112.802	65.3351
1899-12-31 08:15:37	22.537	112.801	65.25
1899-12-31 08:15:38	22.5358	112.8	65.1643
1899-12-31 08:15:39	22.5347	112.799	65.0783
1899-12-31 08:15:40	22.5335	112.798	64.9922
1899-12-31 08:15:41	22.5324	112.798	64.9061
1899-12-31 08:15:42	22.5313	112.797	64.8205
1899-12-31 08:15:43	22.5303	112.796	64.7353
1899-12-31 08:15:44	22.5293	112.795	64.6511
1899-12-31 08:15:45	22.5284	112.794	64.5678
1899-12-31 08:15:46	22.5275	112.794	64.4859
1899-12-31 08:15:47	22.5266	112.793	64.4054
1899-12-31 08:15:48	22.5258	112.792	64.3267
1899-12-31 08:15:49	22.5251	112.792	64.25
1899-12-31 08:15:50	22.5244	112.791	64.1753
1899-12-31 08:15:51	22.5238	112.791	64.102
1899-12-31 08:15:52	22.5232	112.79	64.0291
1899-12-31 08:15:53	22.5225	112.789	63.9558
1899-12-31 08:15:54	22.5219	112.789	63.8813
1899-12-31 08:15:55	22.5211	112.788	63.8046
1899-12-31 08:15:56	22.5203	112.788	63.7248
1899-12-31 08:15:57	22.5194	112.787	63.6412
1899-12-31 08:15:58	22.5184	112.786	63.5527
1899-12-31 08:15:59	22.5172	112.785	63.4587
1899-12-31 08:16:00	22.5158	112.785	63.358
1899-12-31 08:16:01	22.5142	112.784	63.25
1899-12-31 08:16:02	22.5125	112.783	63.1384
1899-12-31 08:16:03	22.5108	112.782	63.0459
1899-12-31 08:16:04	22.5094	112.781	63
1899-12-31 08:16:05	22.5084	112.781	63.0126
1899-12-31 08:16:06	22.5077	112.781	63.0342
1899-12-31 08:16:07	22.5068	112.781	63
1899-12-31 08:16:08	22.5055	112.78	62.8667
1899-12-31 08:16:09	22.5038	112.78	62.6782
1899-12-31 08:16:10	22.5021	112.779	62.5
1899-12-31 08:16:11	22.5005	112.779	62.3817
1899-12-31 08:16:12	22.499	112.779	62.3086
1899-12-31 08:16:13	22.4978	112.779	62.25
1899-12-31 08:16:14	22.4968	112.779	62.1806
1899-12-31 08:16:15	22.4958	112.778	62.0967
1899-12-31 08:16:16	22.4946	112.778	62
1899-12-31 08:16:17	22.4932	112.779	61.8959
1899-12-31 08:16:18	22.4917	112.779	61.8046
1899-12-31 08:16:19	22.4903	112.779	61.75
1899-12-31 08:16:20	22.4891	112.779	61.7452
1899-12-31 08:16:21	22.4881	112.779	61.7591
1899-12-31 08:16:22	22.487	112.779	61.75
1899-12-31 08:16:23	22.4858	112.779	61.6883
1899-12-31 08:16:24	22.4844	112.78	61.5941
1899-12-31 08:16:25	22.4831	112.78	61.5
1899-12-31 08:16:26	22.4819	112.78	61.4276
1899-12-31 08:16:27	22.4808	112.781	61.3551
1899-12-31 08:16:28	22.4795	112.781	61.25
1899-12-31 08:16:29	22.478	112.782	61.0922
1899-12-31 08:16:30	22.4765	112.783	60.9114
1899-12-31 08:16:31	22.4753	112.783	60.75
1899-12-31 08:16:32	22.4745	112.783	60.639
1899-12-31 08:16:33	22.4739	112.784	60.5642
1899-12-31 08:16:34	22.473	112.784	60.5
1899-12-31 08:16:35	22.4716	112.785	60.4258
1899-12-31 08:16:36	22.47	112.785	60.341
1899-12-31 08:16:37	22.4683	112.786	60.25
1899-12-31 08:16:38	22.4669	112.787	60.1578
1899-12-31 08:16:39	22.4657	112.788	60.0718
1899-12-31 08:16:40	22.4647	112.788	60
1899-12-31 08:16:41	22.4638	112.789	59.9463
1899-12-31 08:16:42	22.4629	112.789	59.8979
1899-12-31 08:16:43	22.462	112.789	59.8381
1899-12-31 08:16:44	22.4609	112.79	59.75
1899-12-31 08:16:45	22.4597	112.791	59.6266
1899-12-31 08:16:46	22.4586	112.791	59.5
1899-12-31 08:16:47	22.4576	112.792	59.4021
1899-12-31 08:16:48	22.4567	112.792	59.3249
1899-12-31 08:16:49	22.4557	112.793	59.25
1899-12-31 08:16:50	22.4543	112.794	59.1646
1899-12-31 08:16:51	22.4527	112.795	59.0769
1899-12-31 08:16:52	22.4513	112.795	59
1899-12-31 08:16:53	22.4501	112.796	58.9424
1899-12-31 08:16:54	22.4491	112.797	58.8925
1899-12-31 08:16:55	22.4481	112.797	58.8339
1899-12-31 08:16:56	22.447	112.798	58.75
1899-12-31 08:16:57	22.4456	112.798	58.6319
1899-12-31 08:16:58	22.444	112.799	58.5
1899-12-31 08:16:59	22.4425	112.8	58.3775
1899-12-31 08:17:00	22.4412	112.801	58.268
1899-12-31 08:17:01	22.4399	112.802	58.1698
1899-12-31 08:17:02	22.4387	112.802	58.0816
1899-12-31 08:17:03	22.4376	112.803	58.002
1899-12-31 08:17:04	22.4365	112.803	57.9294
1899-12-31 08:17:05	22.4355	112.804	57.8626
1899-12-31 08:17:06	22.4345	112.804	57.8
1899-12-31 08:17:07	22.4336	112.805	57.7401
1899-12-31 08:17:08	22.4327	112.806	57.6817
1899-12-31 08:17:09	22.4318	112.806	57.6231
1899-12-31 08:17:10	22.4308	112.807	57.563
1899-12-31 08:17:11	22.4299	112.807	57.5
1899-12-31 08:17:12	22.4289	112.808	57.4329
1899-12-31 08:17:13	22.4279	112.808	57.3617
1899-12-31 08:17:14	22.4269	112.809	57.2867
1899-12-31 08:17:15	22.4259	112.809	57.2084
1899-12-31 08:17:16	22.4248	112.81	57.127
1899-12-31 08:17:17	22.4237	112.81	57.0429
1899-12-31 08:17:18	22.4226	112.811	56.9565
1899-12-31 08:17:19	22.4215	112.812	56.8679
1899-12-31 08:17:20	22.4204	112.812	56.7777
1899-12-31 08:17:21	22.4192	112.813	56.6861
1899-12-31 08:17:22	22.418	112.814	56.5934
1899-12-31 08:17:23	22.4168	112.814	56.5
1899-12-31 08:17:24	22.4156	112.815	56.4062
1899-12-31 08:17:25	22.4144	112.816	56.3123
1899-12-31 08:17:26	22.4131	112.816	56.2185
1899-12-31 08:17:27	22.4118	112.817	56.1251
1899-12-31 08:17:28	22.4106	112.818	56.0322
1899-12-31 08:17:29	22.4093	112.819	55.9401
1899-12-31 08:17:30	22.4081	112.819	55.849
1899-12-31 08:17:31	22.4068	112.82	55.7593
1899-12-31 08:17:32	22.4056	112.821	55.671
1899-12-31 08:17:33	22.4043	112.821	55.5845
1899-12-31 08:17:34	22.4031	112.822	55.5
1899-12-31 08:17:35	22.4019	112.823	55.4176
1899-12-31 08:17:36	22.4008	112.823	55.3372
1899-12-31 08:17:37	22.3996	112.824	55.2584
1899-12-31 08:17:38	22.3985	112.825	55.181
1899-12-31 08:17:39	22.3974	112.825	55.1047
1899-12-31 08:17:40	22.3962	112.826	55.0292
1899-12-31 08:17:41	22.3951	112.827	54.9543
1899-12-31 08:17:42	22.394	112.827	54.8796
1899-12-31 08:17:43	22.3929	112.828	54.8049
1899-12-31 08:17:44	22.3919	112.828	54.7298
1899-12-31 08:17:45	22.3908	112.829	54.6542
1899-12-31 08:17:46	22.3897	112.83	54.5777
1899-12-31 08:17:47	22.3886	112.83	54.5
1899-12-31 08:17:48	22.3875	112.831	54.421
1899-12-31 08:17:49	22.3864	112.831	54.3406
1899-12-31 08:17:50	22.3853	112.832	54.2592
1899-12-31 08:17:51	22.3842	112.833	54.1767
1899-12-31 08:17:52	22.383	112.833	54.0935
1899-12-31 08:17:53	22.3819	112.834	54.0095
1899-12-31 08:17:54	22.3808	112.835	53.925
1899-12-31 08:17:55	22.3797	112.835	53.8402
1899-12-31 08:17:56	22.3785	112.836	53.7551
1899-12-31 08:17:57	22.3774	112.837	53.6699
1899-12-31 08:17:58	22.3763	112.837	53.5848
1899-12-31 08:17:59	22.3751	112.838	53.5
1899-12-31 08:18:00	22.374	112.839	53.4155
1899-12-31 08:18:01	22.3728	112.839	53.3314
1899-12-31 08:18:02	22.3717	112.84	53.2475
1899-12-31 08:18:03	22.3705	112.84	53.1639
1899-12-31 08:18:04	22.3694	112.841	53.0806
1899-12-31 08:18:05	22.3683	112.842	52.9974
1899-12-31 08:18:06	22.3671	112.842	52.9144
1899-12-31 08:18:07	22.366	112.843	52.8315
1899-12-31 08:18:08	22.3648	112.844	52.7486
1899-12-31 08:18:09	22.3637	112.844	52.6658
1899-12-31 08:18:10	22.3625	112.845	52.5829
1899-12-31 08:18:11	22.3614	112.846	52.5
1899-12-31 08:18:12	22.3603	112.846	52.417
1899-12-31 08:18:13	22.3592	112.847	52.3339
1899-12-31 08:18:14	22.358	112.848	52.2507
1899-12-31 08:18:15	22.3569	112.848	52.1675
1899-12-31 08:18:16	22.3558	112.849	52.0842
1899-12-31 08:18:17	22.3547	112.849	52.0008
1899-12-31 08:18:18	22.3536	112.85	51.9174
1899-12-31 08:18:19	22.3524	112.851	51.834
1899-12-31 08:18:20	22.3513	112.851	51.7505
1899-12-31 08:18:21	22.3502	112.852	51.667
1899-12-31 08:18:22	22.3491	112.853	51.5835
1899-12-31 08:18:23	22.3479	112.853	51.5
1899-12-31 08:18:24	22.3468	112.854	51.4165
1899-12-31 08:18:25	22.3457	112.855	51.333
1899-12-31 08:18:26	22.3445	112.855	51.2495
1899-12-31 08:18:27	22.3434	112.856	51.1661
1899-12-31 08:18:28	22.3422	112.856	51.0826
1899-12-31 08:18:29	22.3411	112.857	50.9992
1899-12-31 08:18:30	22.34	112.858	50.9159
1899-12-31 08:18:31	22.3388	112.858	50.8326
1899-12-31 08:18:32	22.3377	112.859	50.7494
1899-12-31 08:18:33	22.3366	112.86	50.6662
1899-12-31 08:18:34	22.3355	112.86	50.583
1899-12-31 08:18:35	22.3344	112.861	50.5
1899-12-31 08:18:36	22.3333	112.862	50.417
1899-12-31 08:18:37	22.3322	112.862	50.3341
1899-12-31 08:18:38	22.3311	112.863	50.2512
1899-12-31 08:18:39	22.33	112.863	50.1682
1899-12-31 08:18:40	22.3289	112.864	50.0853
1899-12-31 08:18:41	22.3278	112.865	50.0022
1899-12-31 08:18:42	22.3267	112.865	49.919
1899-12-31 08:18:43	22.3256	112.866	49.8356
1899-12-31 08:18:44	22.3245	112.866	49.7521
1899-12-31 08:18:45	22.3234	112.867	49.6683
1899-12-31 08:18:46	22.3222	112.868	49.5843
1899-12-31 08:18:47	22.3211	112.868	49.5
1899-12-31 08:18:48	22.3199	112.869	49.4154
1899-12-31 08:18:49	22.3187	112.87	49.3309
1899-12-31 08:18:50	22.3174	112.871	49.2468
1899-12-31 08:18:51	22.3163	112.871	49.1633
1899-12-31 08:18:52	22.3151	112.872	49.081
1899-12-31 08:18:53	22.314	112.872	49
1899-12-31 08:18:54	22.3129	112.873	48.9205
1899-12-31 08:18:55	22.3118	112.874	48.8414
1899-12-31 08:18:56	22.3108	112.874	48.7612
1899-12-31 08:18:57	22.3098	112.875	48.6785
1899-12-31 08:18:58	22.3088	112.875	48.5919
1899-12-31 08:18:59	22.3077	112.876	48.5
1899-12-31 08:19:00	22.3067	112.877	48.4025
1899-12-31 08:19:01	22.3055	112.877	48.3036
1899-12-31 08:19:02	22.3044	112.878	48.2086
1899-12-31 08:19:03	22.3032	112.879	48.1227
1899-12-31 08:19:04	22.302	112.879	48.0515
1899-12-31 08:19:05	22.3008	112.88	48
1899-12-31 08:19:06	22.2997	112.881	47.9718
1899-12-31 08:19:07	22.2985	112.881	47.9628
1899-12-31 08:19:08	22.2973	112.882	47.9671
1899-12-31 08:19:09	22.2962	112.883	47.9787
1899-12-31 08:19:10	22.2951	112.883	47.9916
1899-12-31 08:19:11	22.2941	112.884	48
1899-12-31 08:19:12	22.2931	112.884	47.9996
1899-12-31 08:19:13	22.2922	112.885	47.9932
1899-12-31 08:19:14	22.2913	112.885	47.9855
1899-12-31 08:19:15	22.2904	112.886	47.981
1899-12-31 08:19:16	22.2894	112.886	47.9843
1899-12-31 08:19:17	22.2884	112.887	48
1899-12-31 08:19:18	22.2873	112.888	48.031
1899-12-31 08:19:19	22.2861	112.888	48.0735
1899-12-31 08:19:20	22.2848	112.889	48.1222
1899-12-31 08:19:21	22.2836	112.89	48.1714
1899-12-31 08:19:22	22.2823	112.89	48.2158
1899-12-31 08:19:23	22.2812	112.891	48.25
1899-12-31 08:19:24	22.28	112.892	48.2699
1899-12-31 08:19:25	22.279	112.892	48.2774
1899-12-31 08:19:26	22.2779	112.893	48.2759
1899-12-31 08:19:27	22.2769	112.893	48.2686
1899-12-31 08:19:28	22.2759	112.894	48.2588
1899-12-31 08:19:29	22.2749	112.894	48.25
1899-12-31 08:19:30	22.2738	112.895	48.2447
1899-12-31 08:19:31	22.2728	112.896	48.2426
1899-12-31 08:19:32	22.2717	112.896	48.2431
1899-12-31 08:19:33	22.2706	112.897	48.245
1899-12-31 08:19:34	22.2694	112.897	48.2476
1899-12-31 08:19:35	22.2682	112.898	48.25
1899-12-31 08:19:36	22.267	112.899	48.2514
1899-12-31 08:19:37	22.2658	112.9	48.252
1899-12-31 08:19:38	22.2646	112.9	48.2519
1899-12-31 08:19:39	22.2634	112.901	48.2513
1899-12-31 08:19:40	22.2623	112.901	48.2506
1899-12-31 08:19:41	22.2614	112.902	48.25
1899-12-31 08:19:42	22.2606	112.902	48.2496
1899-12-31 08:19:43	22.2599	112.903	48.2495
1899-12-31 08:19:44	22.2593	112.903	48.2495
1899-12-31 08:19:45	22.2586	112.904	48.2496
1899-12-31 08:19:46	22.2578	112.904	48.2498
1899-12-31 08:19:47	22.2569	112.904	48.25
1899-12-31 08:19:48	22.2558	112.905	48.2501
1899-12-31 08:19:49	22.2546	112.906	48.2501
1899-12-31 08:19:50	22.2533	112.907	48.2501
1899-12-31 08:19:51	22.2519	112.907	48.2501
1899-12-31 08:19:52	22.2505	112.908	48.25
1899-12-31 08:19:53	22.2492	112.909	48.25
1899-12-31 08:19:54	22.248	112.909	48.25
1899-12-31 08:19:55	22.2469	112.91	48.25
1899-12-31 08:19:56	22.2459	112.911	48.25
1899-12-31 08:19:57	22.2449	112.911	48.25
1899-12-31 08:19:58	22.244	112.912	48.25
1899-12-31 08:19:59	22.2431	112.912	48.25
1899-12-31 08:20:00	22.2423	112.913	48.25
1899-12-31 08:20:01	22.2414	112.913	48.25
1899-12-31 08:20:02	22.2405	112.914	48.25
1899-12-31 08:20:03	22.2395	112.914	48.25
1899-12-31 08:20:04	22.2385	112.915	48.25
1899-12-31 08:20:05	22.2373	112.915	48.25
1899-12-31 08:20:06	22.236	112.916	48.25
1899-12-31 08:20:07	22.2347	112.917	48.25
1899-12-31 08:20:08	22.2333	112.918	48.25
1899-12-31 08:20:09	22.2319	112.918	48.25
1899-12-31 08:20:10	22.2307	112.919	48.25
1899-12-31 08:20:11	22.2296	112.92	48.25
1899-12-31 08:20:12	22.2287	112.92	48.25
1899-12-31 08:20:13	22.2279	112.921	48.25
1899-12-31 08:20:14	22.2272	112.921	48.25
1899-12-31 08:20:15	22.2264	112.922	48.25
1899-12-31 08:20:16	22.2256	112.922	48.25
1899-12-31 08:20:17	22.2245	112.923	48.25
1899-12-31 08:20:18	22.2233	112.923	48.25
1899-12-31 08:20:19	22.2218	112.924	48.25
1899-12-31 08:20:20	22.2202	112.925	48.25
1899-12-31 08:20:21	22.2186	112.926	48.25
1899-12-31 08:20:22	22.2171	112.927	48.25
1899-12-31 08:20:23	22.2157	112.927	48.25
1899-12-31 08:20:24	22.2145	112.928	48.25
1899-12-31 08:20:25	22.2136	112.929	48.25
1899-12-31 08:20:26	22.2127	112.929	48.25
1899-12-31 08:20:27	22.2118	112.93	48.25
1899-12-31 08:20:28	22.2109	112.93	48.25
1899-12-31 08:20:29	22.2098	112.931	48.25
1899-12-31 08:20:30	22.2086	112.931	48.25
1899-12-31 08:20:31	22.2073	112.932	48.25
1899-12-31 08:20:32	22.2059	112.933	48.25
1899-12-31 08:20:33	22.2046	112.934	48.25
1899-12-31 08:20:34	22.2033	112.934	48.25
1899-12-31 08:20:35	22.2022	112.935	48.25
1899-12-31 08:20:36	22.2012	112.936	48.25
1899-12-31 08:20:37	22.2003	112.936	48.25
1899-12-31 08:20:38	22.1994	112.937	48.25
1899-12-31 08:20:39	22.1986	112.937	48.25
1899-12-31 08:20:40	22.1977	112.938	48.25
1899-12-31 08:20:41	22.1967	112.938	48.25
1899-12-31 08:20:42	22.1956	112.939	48.25
1899-12-31 08:20:43	22.1945	112.939	48.25
1899-12-31 08:20:44	22.1933	112.94	48.25
1899-12-31 08:20:45	22.192	112.941	48.25
1899-12-31 08:20:46	22.1908	112.941	48.25
1899-12-31 08:20:47	22.1896	112.942	48.25
1899-12-31 08:20:48	22.1885	112.943	48.25
1899-12-31 08:20:49	22.1874	112.943	48.25
1899-12-31 08:20:50	22.1863	112.944	48.25
1899-12-31 08:20:51	22.1853	112.945	48.25
1899-12-31 08:20:52	22.1842	112.945	48.25
1899-12-31 08:20:53	22.1832	112.946	48.25
1899-12-31 08:20:54	22.1821	112.946	48.25
1899-12-31 08:20:55	22.181	112.947	48.25
1899-12-31 08:20:56	22.1798	112.948	48.25
1899-12-31 08:20:57	22.1787	112.948	48.25
1899-12-31 08:20:58	22.1775	112.949	48.25
1899-12-31 08:20:59	22.1764	112.95	48.25
1899-12-31 08:21:00	22.1752	112.95	48.25
1899-12-31 08:21:01	22.1741	112.951	48.25
1899-12-31 08:21:02	22.173	112.951	48.25
1899-12-31 08:21:03	22.1718	112.952	48.25
1899-12-31 08:21:04	22.1707	112.953	48.25
1899-12-31 08:21:05	22.1696	112.953	48.25
1899-12-31 08:21:06	22.1685	112.954	48.25
1899-12-31 08:21:07	22.1675	112.955	48.25
1899-12-31 08:21:08	22.1664	112.955	48.25
1899-12-31 08:21:09	22.1653	112.956	48.25
1899-12-31 08:21:10	22.1642	112.956	48.25
1899-12-31 08:21:11	22.1631	112.957	48.25
1899-12-31 08:21:12	22.162	112.958	48.25
1899-12-31 08:21:13	22.1609	112.958	48.25
1899-12-31 08:21:14	22.1598	112.959	48.25
1899-12-31 08:21:15	22.1587	112.959	48.25
1899-12-31 08:21:16	22.1575	112.96	48.25
1899-12-31 08:21:17	22.1564	112.961	48.25
1899-12-31 08:21:18	22.1553	112.961	48.25
1899-12-31 08:21:19	22.1541	112.962	48.25
1899-12-31 08:21:20	22.153	112.963	48.25
1899-12-31 08:21:21	22.1519	112.963	48.25
1899-12-31 08:21:22	22.1509	112.964	48.25
1899-12-31 08:21:23	22.1498	112.964	48.25
1899-12-31 08:21:24	22.1487	112.965	48.25
1899-12-31 08:21:25	22.1477	112.966	48.25
1899-12-31 08:21:26	22.1467	112.966	48.25
1899-12-31 08:21:27	22.1457	112.967	48.25
1899-12-31 08:21:28	22.1446	112.967	48.25
1899-12-31 08:21:29	22.1435	112.968	48.25
1899-12-31 08:21:30	22.1425	112.969	48.25
1899-12-31 08:21:31	22.1413	112.969	48.25
1899-12-31 08:21:32	22.1402	112.97	48.25
1899-12-31 08:21:33	22.1391	112.97	48.25
1899-12-31 08:21:34	22.138	112.971	48.25
1899-12-31 08:21:35	22.1368	112.972	48.25
1899-12-31 08:21:36	22.1358	112.972	48.25
1899-12-31 08:21:37	22.1347	112.973	48.25
1899-12-31 08:21:38	22.1336	112.974	48.25
1899-12-31 08:21:39	22.1325	112.974	48.25
1899-12-31 08:21:40	22.1314	112.975	48.25
1899-12-31 08:21:41	22.1303	112.975	48.25
1899-12-31 08:21:42	22.1292	112.976	48.25
1899-12-31 08:21:43	22.1281	112.977	48.25
1899-12-31 08:21:44	22.1269	112.977	48.25
1899-12-31 08:21:45	22.1258	112.978	48.25
1899-12-31 08:21:46	22.1247	112.978	48.25
1899-12-31 08:21:47	22.1236	112.979	48.25
1899-12-31 08:21:48	22.1226	112.98	48.25
1899-12-31 08:21:49	22.1216	112.98	48.25
1899-12-31 08:21:50	22.1206	112.981	48.25
1899-12-31 08:21:51	22.1197	112.981	48.25
1899-12-31 08:21:52	22.1187	112.982	48.25
1899-12-31 08:21:53	22.1176	112.982	48.25
1899-12-31 08:21:54	22.1165	112.983	48.25
1899-12-31 08:21:55	22.1154	112.984	48.25
1899-12-31 08:21:56	22.1141	112.984	48.25
1899-12-31 08:21:57	22.1129	112.985	48.25
1899-12-31 08:21:58	22.1116	112.986	48.25
1899-12-31 08:21:59	22.1103	112.987	48.25
1899-12-31 08:22:00	22.1091	112.987	48.25
1899-12-31 08:22:01	22.1079	112.988	48.25
1899-12-31 08:22:02	22.1067	112.989	48.25
1899-12-31 08:22:03	22.1056	112.989	48.25
1899-12-31 08:22:04	22.1045	112.99	48.25
1899-12-31 08:22:05	22.1035	112.99	48.25
1899-12-31 08:22:06	22.1026	112.991	48.25
1899-12-31 08:22:07	22.1017	112.991	48.25
1899-12-31 08:22:08	22.1009	112.992	48.25
1899-12-31 08:22:09	22.1	112.992	48.25
1899-12-31 08:22:10	22.0992	112.993	48.25
1899-12-31 08:22:11	22.0983	112.993	48.25
1899-12-31 08:22:12	22.0973	112.994	48.25
1899-12-31 08:22:13	22.0962	112.994	48.25
1899-12-31 08:22:14	22.0951	112.995	48.25
1899-12-31 08:22:15	22.0938	112.996	48.25
1899-12-31 08:22:16	22.0926	112.996	48.25
1899-12-31 08:22:17	22.0913	112.997	48.25
1899-12-31 08:22:18	22.0901	112.998	48.25
1899-12-31 08:22:19	22.0888	112.999	48.25
1899-12-31 08:22:20	22.0876	112.999	48.25
1899-12-31 08:22:21	22.0865	113	48.25
1899-12-31 08:22:22	22.0854	113	48.25
1899-12-31 08:22:23	22.0843	113.001	48.25
1899-12-31 08:22:24	22.0832	113.002	48.25
1899-12-31 08:22:25	22.0822	113.002	48.25
1899-12-31 08:22:26	22.0812	113.003	48.25
1899-12-31 08:22:27	22.0802	113.003	48.25
1899-12-31 08:22:28	22.0792	113.004	48.25
1899-12-31 08:22:29	22.0783	113.004	48.25
1899-12-31 08:22:30	22.0773	113.005	48.25
1899-12-31 08:22:31	22.0764	113.005	48.25
1899-12-31 08:22:32	22.0754	113.006	48.25
1899-12-31 08:22:33	22.0744	113.007	48.25
1899-12-31 08:22:34	22.0733	113.007	48.25
1899-12-31 08:22:35	22.0722	113.008	48.25
1899-12-31 08:22:36	22.071	113.008	48.25
1899-12-31 08:22:37	22.0698	113.009	48.25
1899-12-31 08:22:38	22.0684	113.01	48.25
1899-12-31 08:22:39	22.0671	113.011	48.25
1899-12-31 08:22:40	22.0657	113.011	48.25
1899-12-31 08:22:41	22.0644	113.012	48.25
1899-12-31 08:22:42	22.0632	113.013	48.25
1899-12-31 08:22:43	22.062	113.014	48.25
1899-12-31 08:22:44	22.0609	113.014	48.25
1899-12-31 08:22:45	22.0599	113.015	48.25
1899-12-31 08:22:46	22.0588	113.015	48.25
1899-12-31 08:22:47	22.0578	113.016	48.25
1899-12-31 08:22:48	22.0569	113.016	48.25
1899-12-31 08:22:49	22.0559	113.017	48.25
1899-12-31 08:22:50	22.055	113.017	48.25
1899-12-31 08:22:51	22.054	113.018	48.25
1899-12-31 08:22:52	22.0531	113.019	48.25
1899-12-31 08:22:53	22.0521	113.019	48.25
1899-12-31 08:22:54	22.0511	113.02	48.25
1899-12-31 08:22:55	22.0501	113.02	48.25
1899-12-31 08:22:56	22.049	113.021	48.25
1899-12-31 08:22:57	22.0479	113.021	48.25
1899-12-31 08:22:58	22.0468	113.022	48.25
1899-12-31 08:22:59	22.0456	113.023	48.25
1899-12-31 08:23:00	22.0445	113.023	48.25
1899-12-31 08:23:01	22.0433	113.024	48.25
1899-12-31 08:23:02	22.0421	113.025	48.25
1899-12-31 08:23:03	22.0409	113.025	48.25
1899-12-31 08:23:04	22.0397	113.026	48.25
1899-12-31 08:23:05	22.0385	113.027	48.25
1899-12-31 08:23:06	22.0373	113.027	48.25
1899-12-31 08:23:07	22.0361	113.028	48.25
1899-12-31 08:23:08	22.0349	113.029	48.25
1899-12-31 08:23:09	22.0337	113.029	48.25
1899-12-31 08:23:10	22.0325	113.03	48.25
1899-12-31 08:23:11	22.0314	113.031	48.25
1899-12-31 08:23:12	22.0303	113.031	48.25
1899-12-31 08:23:13	22.0292	113.032	48.25
1899-12-31 08:23:14	22.0282	113.032	48.25
1899-12-31 08:23:15	22.0272	113.033	48.25
1899-12-31 08:23:16	22.0262	113.034	48.25
1899-12-31 08:23:17	22.0252	113.034	48.25
1899-12-31 08:23:18	22.0242	113.035	48.25
1899-12-31 08:23:19	22.0232	113.035	48.25
1899-12-31 08:23:20	22.022	113.036	48.25
1899-12-31 08:23:21	22.0209	113.036	48.25
1899-12-31 08:23:22	22.0197	113.037	48.25
1899-12-31 08:23:23	22.0184	113.038	48.25
1899-12-31 08:23:24	22.0172	113.039	48.25
1899-12-31 08:23:25	22.0159	113.039	48.25
1899-12-31 08:23:26	22.0147	113.04	48.25
1899-12-31 08:23:27	22.0135	113.041	48.25
1899-12-31 08:23:28	22.0123	113.041	48.25
1899-12-31 08:23:29	22.0112	113.042	48.25
1899-12-31 08:23:30	22.0101	113.042	48.25
1899-12-31 08:23:31	22.009	113.043	48.25
1899-12-31 08:23:32	22.008	113.044	48.25
1899-12-31 08:23:33	22.0069	113.044	48.25
1899-12-31 08:23:34	22.0059	113.045	48.25
1899-12-31 08:23:35	22.0048	113.045	48.25
1899-12-31 08:23:36	22.0037	113.046	48.25
1899-12-31 08:23:37	22.0026	113.047	48.2501
1899-12-31 08:23:38	22.0014	113.047	48.2501
1899-12-31 08:23:39	22.0003	113.048	48.2501
1899-12-31 08:23:40	21.9991	113.049	48.2501
1899-12-31 08:23:41	21.9979	113.049	48.25
1899-12-31 08:23:42	21.9967	113.05	48.2499
1899-12-31 08:23:43	21.9955	113.051	48.2497
1899-12-31 08:23:44	21.9943	113.051	48.2496
1899-12-31 08:23:45	21.9932	113.052	48.2496
1899-12-31 08:23:46	21.992	113.053	48.2497
1899-12-31 08:23:47	21.9909	113.053	48.25
1899-12-31 08:23:48	21.9898	113.054	48.2505
1899-12-31 08:23:49	21.9887	113.054	48.251
1899-12-31 08:23:50	21.9877	113.055	48.2514
1899-12-31 08:23:51	21.9867	113.056	48.2515
1899-12-31 08:23:52	21.9856	113.056	48.2511
1899-12-31 08:23:53	21.9845	113.057	48.25
1899-12-31 08:23:54	21.9834	113.057	48.2482
1899-12-31 08:23:55	21.9823	113.058	48.2462
1899-12-31 08:23:56	21.9811	113.059	48.2448
1899-12-31 08:23:57	21.9799	113.059	48.2444
1899-12-31 08:23:58	21.9787	113.06	48.246
1899-12-31 08:23:59	21.9775	113.061	48.25
1899-12-31 08:24:00	21.9762	113.061	48.2567
1899-12-31 08:24:01	21.975	113.062	48.2641
1899-12-31 08:24:02	21.9738	113.063	48.2696
1899-12-31 08:24:03	21.9727	113.063	48.2708
1899-12-31 08:24:04	21.9716	113.064	48.2651
1899-12-31 08:24:05	21.9705	113.065	48.25
1899-12-31 08:24:06	21.9695	113.065	48.224
1899-12-31 08:24:07	21.9686	113.066	48.1894
1899-12-31 08:24:08	21.9677	113.066	48.1493
1899-12-31 08:24:09	21.9668	113.067	48.1071
1899-12-31 08:24:10	21.966	113.067	48.066
1899-12-31 08:24:11	21.9651	113.068	48.0292
1899-12-31 08:24:12	21.9643	113.068	48
1899-12-31 08:24:13	21.9634	113.069	47.9807
1899-12-31 08:24:14	21.9626	113.069	47.9705
1899-12-31 08:24:15	21.9617	113.07	47.9676
1899-12-31 08:24:16	21.9608	113.07	47.9701
1899-12-31 08:24:17	21.9599	113.071	47.9764
1899-12-31 08:24:18	21.9589	113.071	47.9847
1899-12-31 08:24:19	21.9579	113.072	47.9931
1899-12-31 08:24:20	21.9569	113.072	48
1899-12-31 08:24:21	21.9559	113.073	48.0039
1899-12-31 08:24:22	21.9548	113.073	48.0052
1899-12-31 08:24:23	21.9536	113.074	48.0046
1899-12-31 08:24:24	21.9525	113.075	48.0028
1899-12-31 08:24:25	21.9513	113.075	48.0004
1899-12-31 08:24:26	21.9501	113.076	47.9982
1899-12-31 08:24:27	21.9488	113.077	47.997
1899-12-31 08:24:28	21.9476	113.078	47.9973
1899-12-31 08:24:29	21.9464	113.078	48
1899-12-31 08:24:30	21.9451	113.079	48.0049
1899-12-31 08:24:31	21.9439	113.08	48.0091
1899-12-31 08:24:32	21.9426	113.08	48.0087
1899-12-31 08:24:33	21.9414	113.081	48
1899-12-31 08:24:34	21.9403	113.082	47.9798
1899-12-31 08:24:35	21.9392	113.082	47.9482
1899-12-31 08:24:36	21.9381	113.083	47.9058
1899-12-31 08:24:37	21.937	113.083	47.8532
1899-12-31 08:24:38	21.936	113.084	47.7913
1899-12-31 08:24:39	21.935	113.084	47.7206
1899-12-31 08:24:40	21.934	113.085	47.6418
1899-12-31 08:24:41	21.9331	113.086	47.5556
1899-12-31 08:24:42	21.9322	113.086	47.4628
1899-12-31 08:24:43	21.9313	113.087	47.3639
1899-12-31 08:24:44	21.9304	113.087	47.2597
1899-12-31 08:24:45	21.9295	113.088	47.1509
1899-12-31 08:24:46	21.9286	113.088	47.038
1899-12-31 08:24:47	21.9278	113.088	46.9219
1899-12-31 08:24:48	21.9269	113.089	46.8032
1899-12-31 08:24:49	21.9261	113.089	46.6826
1899-12-31 08:24:50	21.9252	113.09	46.5607
1899-12-31 08:24:51	21.9243	113.09	46.4383
1899-12-31 08:24:52	21.9235	113.091	46.316
1899-12-31 08:24:53	21.9226	113.091	46.1945
1899-12-31 08:24:54	21.9217	113.092	46.0745
1899-12-31 08:24:55	21.9208	113.092	45.9566
1899-12-31 08:24:56	21.9199	113.093	45.8417
1899-12-31 08:24:57	21.919	113.093	45.7302
1899-12-31 08:24:58	21.9181	113.094	45.623
1899-12-31 08:24:59	21.9171	113.094	45.5207
1899-12-31 08:25:00	21.9161	113.095	45.424
1899-12-31 08:25:01	21.9151	113.096	45.3335
1899-12-31 08:25:02	21.914	113.096	45.25
1899-12-31 08:25:03	21.9129	113.097	45.1733
1899-12-31 08:25:04	21.9118	113.097	45.0998
1899-12-31 08:25:05	21.9107	113.098	45.0251
1899-12-31 08:25:06	21.9096	113.099	44.9449
1899-12-31 08:25:07	21.9085	113.099	44.8546
1899-12-31 08:25:08	21.9074	113.1	44.75
1899-12-31 08:25:09	21.9063	113.101	44.6286
1899-12-31 08:25:10	21.9053	113.101	44.4958
1899-12-31 08:25:11	21.9043	113.102	44.3591
1899-12-31 08:25:12	21.9033	113.102	44.2259
1899-12-31 08:25:13	21.9023	113.103	44.1037
1899-12-31 08:25:14	21.9013	113.103	44
1899-12-31 08:25:15	21.9004	113.104	43.919
1899-12-31 08:25:16	21.8994	113.105	43.8524
1899-12-31 08:25:17	21.8985	113.105	43.7887
1899-12-31 08:25:18	21.8976	113.106	43.7163
1899-12-31 08:25:19	21.8969	113.106	43.624
1899-12-31 08:25:20	21.8963	113.107	43.5
1899-12-31 08:25:21	21.8958	113.107	43.3395
1899-12-31 08:25:22	21.8953	113.107	43.1636
1899-12-31 08:25:23	21.8945	113.108	43
1899-12-31 08:25:24	21.8934	113.109	42.8723
1899-12-31 08:25:25	21.8921	113.11	42.7878
1899-12-31 08:25:26	21.8909	113.111	42.75
1899-12-31 08:25:27	21.89	113.112	42.7548
1899-12-31 08:25:28	21.8893	113.112	42.7684
1899-12-31 08:25:29	21.8887	113.113	42.75
1899-12-31 08:25:30	21.8882	113.113	42.6735
1899-12-31 08:25:31	21.8875	113.114	42.5736
1899-12-31 08:25:32	21.8867	113.114	42.5
1899-12-31 08:25:33	21.8857	113.115	42.4863
1899-12-31 08:25:34	21.8848	113.116	42.5018
1899-12-31 08:25:35	21.884	113.117	42.5
1899-12-31 08:25:36	21.8837	113.117	42.4462
1899-12-31 08:25:37	21.8834	113.117	42.3542
1899-12-31 08:25:38	21.8829	113.118	42.25
1899-12-31 08:25:39	21.8819	113.119	42.1548
1899-12-31 08:25:40	21.8806	113.12	42.072
1899-12-31 08:25:41	21.8795	113.121	42
1899-12-31 08:25:42	21.8787	113.122	41.9369
1899-12-31 08:25:43	21.8783	113.123	41.8779
1899-12-31 08:25:44	21.8779	113.123	41.8174
1899-12-31 08:25:45	21.8775	113.124	41.75
1899-12-31 08:25:46	21.8769	113.124	41.6719
1899-12-31 08:25:47	21.8761	113.125	41.5868
1899-12-31 08:25:48	21.8754	113.126	41.5
1899-12-31 08:25:49	21.8747	113.127	41.4158
1899-12-31 08:25:50	21.8741	113.127	41.3332
1899-12-31 08:25:51	21.8735	113.128	41.25
1899-12-31 08:25:52	21.8728	113.129	41.1649
1899-12-31 08:25:53	21.8722	113.129	41.0805
1899-12-31 08:25:54	21.8715	113.13	41
1899-12-31 08:25:55	21.8708	113.131	40.9245
1899-12-31 08:25:56	21.8701	113.132	40.8449
1899-12-31 08:25:57	21.8693	113.133	40.75
1899-12-31 08:25:58	21.8684	113.134	40.6322
1899-12-31 08:25:59	21.8676	113.134	40.5
1899-12-31 08:26:00	21.8671	113.135	40.3646
1899-12-31 08:26:01	21.8669	113.135	40.2325
1899-12-31 08:26:02	21.8666	113.135	40.1092
1899-12-31 08:26:03	21.8662	113.136	40
1899-12-31 08:26:04	21.8655	113.137	39.9081
1899-12-31 08:26:05	21.8646	113.138	39.8275
1899-12-31 08:26:06	21.8638	113.139	39.75
1899-12-31 08:26:07	21.863	113.139	39.6691
1899-12-31 08:26:08	21.8624	113.14	39.5849
1899-12-31 08:26:09	21.8619	113.141	39.4991
1899-12-31 08:26:10	21.8614	113.141	39.4136
1899-12-31 08:26:11	21.861	113.142	39.3299
1899-12-31 08:26:12	21.8606	113.142	39.25
1899-12-31 08:26:13	21.8601	113.143	39.1746
1899-12-31 08:26:14	21.8596	113.143	39.101
1899-12-31 08:26:15	21.859	113.144	39.0254
1899-12-31 08:26:16	21.8584	113.144	38.9442
1899-12-31 08:26:17	21.8577	113.145	38.8536
1899-12-31 08:26:18	21.857	113.146	38.75
1899-12-31 08:26:19	21.8562	113.147	38.6313
1899-12-31 08:26:20	21.8554	113.148	38.502
1899-12-31 08:26:21	21.8546	113.149	38.3681
1899-12-31 08:26:22	21.8537	113.15	38.2357
1899-12-31 08:26:23	21.8529	113.15	38.111
1899-12-31 08:26:24	21.8521	113.151	38
1899-12-31 08:26:25	21.8514	113.152	37.9067
1899-12-31 08:26:26	21.8507	113.153	37.8263
1899-12-31 08:26:27	21.8501	113.154	37.7523
1899-12-31 08:26:28	21.8495	113.154	37.6777
1899-12-31 08:26:29	21.849	113.155	37.5959
1899-12-31 08:26:30	21.8484	113.155	37.5
1899-12-31 08:26:31	21.8478	113.156	37.3856
1899-12-31 08:26:32	21.8473	113.157	37.2575
1899-12-31 08:26:33	21.8467	113.157	37.1228
1899-12-31 08:26:34	21.8462	113.158	36.9885
1899-12-31 08:26:35	21.8456	113.159	36.8619
1899-12-31 08:26:36	21.8451	113.159	36.75
1899-12-31 08:26:37	21.8446	113.16	36.6572
1899-12-31 08:26:38	21.8441	113.16	36.5769
1899-12-31 08:26:39	21.8435	113.161	36.5
1899-12-31 08:26:40	21.843	113.162	36.4191
1899-12-31 08:26:41	21.8424	113.163	36.3349
1899-12-31 08:26:42	21.8418	113.164	36.25
1899-12-31 08:26:43	21.8413	113.165	36.1663
1899-12-31 08:26:44	21.8408	113.166	36.0834
1899-12-31 08:26:45	21.8405	113.167	36
1899-12-31 08:26:46	21.8403	113.167	35.9155
1899-12-31 08:26:47	21.8401	113.168	35.8314
1899-12-31 08:26:48	21.8399	113.168	35.75
1899-12-31 08:26:49	21.8396	113.169	35.6717
1899-12-31 08:26:50	21.8391	113.17	35.5908
1899-12-31 08:26:51	21.8387	113.172	35.5
1899-12-31 08:26:52	21.8384	113.173	35.3943
1899-12-31 08:26:53	21.8381	113.174	35.2777
1899-12-31 08:26:54	21.8379	113.175	35.1564
1899-12-31 08:26:55	21.8377	113.176	35.0368
1899-12-31 08:26:56	21.8376	113.177	34.925
1899-12-31 08:26:57	21.8375	113.177	34.8273
1899-12-31 08:26:58	21.8375	113.178	34.75
1899-12-31 08:26:59	21.8374	113.179	34.6967
1899-12-31 08:27:00	21.8373	113.18	34.6606
1899-12-31 08:27:01	21.8373	113.181	34.6324
1899-12-31 08:27:02	21.8373	113.182	34.6024
1899-12-31 08:27:03	21.8373	113.183	34.5615
1899-12-31 08:27:04	21.8373	113.184	34.5
1899-12-31 08:27:05	21.8375	113.185	34.4122
1899-12-31 08:27:06	21.8376	113.186	34.3064
1899-12-31 08:27:07	21.8378	113.187	34.1945
1899-12-31 08:27:08	21.8379	113.188	34.0884
1899-12-31 08:27:09	21.838	113.189	34
1899-12-31 08:27:10	21.838	113.189	33.9373
1899-12-31 08:27:11	21.838	113.19	33.8926
1899-12-31 08:27:12	21.8381	113.19	33.8543
1899-12-31 08:27:13	21.8382	113.19	33.8106
1899-12-31 08:27:14	21.8384	113.191	33.75
1899-12-31 08:27:15	21.8388	113.192	33.6637
1899-12-31 08:27:16	21.8393	113.193	33.5544
1899-12-31 08:27:17	21.8398	113.195	33.4278
1899-12-31 08:27:18	21.8404	113.196	33.2895
1899-12-31 08:27:19	21.8408	113.198	33.145
1899-12-31 08:27:20	21.8412	113.199	33
1899-12-31 08:27:21	21.8414	113.199	32.8597
1899-12-31 08:27:22	21.8416	113.2	32.7275
1899-12-31 08:27:23	21.8419	113.2	32.6066
1899-12-31 08:27:24	21.8424	113.201	32.5
1899-12-31 08:27:25	21.8433	113.202	32.4091
1899-12-31 08:27:26	21.8443	113.204	32.3282
1899-12-31 08:27:27	21.8452	113.205	32.25
1899-12-31 08:27:28	21.8459	113.206	32.1687
1899-12-31 08:27:29	21.8464	113.206	32.0847
1899-12-31 08:27:30	21.8468	113.207	32
1899-12-31 08:27:31	21.8474	113.207	31.9161
1899-12-31 08:27:32	21.8481	113.208	31.833
1899-12-31 08:27:33	21.8488	113.209	31.75
1899-12-31 08:27:34	21.8495	113.21	31.6668
1899-12-31 08:27:35	21.8502	113.211	31.5834
1899-12-31 08:27:36	21.8509	113.211	31.5
1899-12-31 08:27:37	21.8516	113.212	31.4166
1899-12-31 08:27:38	21.8523	113.213	31.3333
1899-12-31 08:27:39	21.853	113.214	31.25
1899-12-31 08:27:40	21.8536	113.214	31.1667
1899-12-31 08:27:41	21.8543	113.215	31.0833
1899-12-31 08:27:42	21.8549	113.216	31
1899-12-31 08:27:43	21.8554	113.216	30.9167
1899-12-31 08:27:44	21.856	113.217	30.8333
1899-12-31 08:27:45	21.8566	113.217	30.75
1899-12-31 08:27:46	21.8573	113.218	30.6667
1899-12-31 08:27:47	21.858	113.219	30.5834
1899-12-31 08:27:48	21.8587	113.22	30.5
1899-12-31 08:27:49	21.8594	113.22	30.4166
1899-12-31 08:27:50	21.8599	113.221	30.3332
1899-12-31 08:27:51	21.8605	113.222	30.25
1899-12-31 08:27:52	21.8611	113.222	30.1669
1899-12-31 08:27:53	21.8617	113.223	30.0837
1899-12-31 08:27:54	21.8623	113.224	30
1899-12-31 08:27:55	21.863	113.224	29.9157
1899-12-31 08:27:56	21.8637	113.225	29.832
1899-12-31 08:27:57	21.8644	113.226	29.75
1899-12-31 08:27:58	21.865	113.226	29.6709
1899-12-31 08:27:59	21.8656	113.227	29.5948
1899-12-31 08:28:00	21.8661	113.228	29.5213
1899-12-31 08:28:01	21.8666	113.228	29.4503
1899-12-31 08:28:02	21.8672	113.229	29.3816
1899-12-31 08:28:03	21.8678	113.229	29.3149
1899-12-31 08:28:04	21.8684	113.23	29.25
1899-12-31 08:28:05	21.8691	113.231	29.1871
1899-12-31 08:28:06	21.8698	113.231	29.1283
1899-12-31 08:28:07	21.8705	113.232	29.0758
1899-12-31 08:28:08	21.8713	113.233	29.0323
1899-12-31 08:28:09	21.8719	113.234	29
1899-12-31 08:28:10	21.8726	113.234	28.9806
1899-12-31 08:28:11	21.8732	113.235	28.9721
1899-12-31 08:28:12	21.8737	113.236	28.972
1899-12-31 08:28:13	21.8742	113.236	28.9774
1899-12-31 08:28:14	21.8747	113.237	28.9857
1899-12-31 08:28:15	21.8753	113.237	28.9941
1899-12-31 08:28:16	21.8758	113.238	29
1899-12-31 08:28:17	21.8764	113.238	29.0014
1899-12-31 08:28:18	21.877	113.239	28.9995
1899-12-31 08:28:19	21.8776	113.24	28.9964
1899-12-31 08:28:20	21.8782	113.24	28.9941
1899-12-31 08:28:21	21.8788	113.241	28.9946
1899-12-31 08:28:22	21.8794	113.242	29
1899-12-31 08:28:23	21.8799	113.242	29.0111
1899-12-31 08:28:24	21.8804	113.243	29.0243
1899-12-31 08:28:25	21.881	113.243	29.0346
1899-12-31 08:28:26	21.8815	113.244	29.0372
1899-12-31 08:28:27	21.882	113.244	29.0273
1899-12-31 08:28:28	21.8826	113.245	29
1899-12-31 08:28:29	21.8832	113.246	28.9518
1899-12-31 08:28:30	21.8838	113.246	28.8849
1899-12-31 08:28:31	21.8844	113.247	28.8028
1899-12-31 08:28:32	21.885	113.247	28.7089
1899-12-31 08:28:33	21.8856	113.248	28.6068
1899-12-31 08:28:34	21.8862	113.249	28.5
1899-12-31 08:28:35	21.8868	113.249	28.391
1899-12-31 08:28:36	21.8874	113.25	28.2786
1899-12-31 08:28:37	21.8879	113.251	28.1605
1899-12-31 08:28:38	21.8884	113.251	28.0345
1899-12-31 08:28:39	21.889	113.252	27.8984
1899-12-31 08:28:40	21.8895	113.252	27.75
1899-12-31 08:28:41	21.8901	113.253	27.5883
1899-12-31 08:28:42	21.8906	113.253	27.4174
1899-12-31 08:28:43	21.8912	113.254	27.2428
1899-12-31 08:28:44	21.8918	113.255	27.0697
1899-12-31 08:28:45	21.8924	113.255	26.9037
1899-12-31 08:28:46	21.893	113.256	26.75
1899-12-31 08:28:47	21.8935	113.257	26.6123
1899-12-31 08:28:48	21.8941	113.257	26.4869
1899-12-31 08:28:49	21.8947	113.258	26.3684
1899-12-31 08:28:50	21.8953	113.258	26.2514
1899-12-31 08:28:51	21.8958	113.259	26.1304
1899-12-31 08:28:52	21.8964	113.26	26
1899-12-31 08:28:53	21.8969	113.26	25.8561
1899-12-31 08:28:54	21.8974	113.261	25.6997
1899-12-31 08:28:55	21.898	113.261	25.5335
1899-12-31 08:28:56	21.8985	113.262	25.3598
1899-12-31 08:28:57	21.899	113.262	25.1811
1899-12-31 08:28:58	21.8996	113.263	25
1899-12-31 08:28:59	21.9001	113.264	24.8188

## Sheet: Sheet2
1899-12-31 08:33:20	21.9999	113.368	0.977027
1899-12-31 08:33:21	22.0002	113.368	0.948415
1899-12-31 08:33:22	22.0004	113.368	0.920189
1899-12-31 08:33:23	22.0006	113.368	0.892347
1899-12-31 08:33:24	22.0008	113.368	0.864887
1899-12-31 08:33:25	22.001	113.369	0.837807
1899-12-31 08:33:26	22.0013	113.369	0.811103
1899-12-31 08:33:27	22.0015	113.369	0.784775
1899-12-31 08:33:28	22.0017	113.369	0.75882
1899-12-31 08:33:29	22.0019	113.369	0.733235
1899-12-31 08:33:30	22.0021	113.37	0.708018
1899-12-31 08:33:31	22.0023	113.37	0.683167
1899-12-31 08:33:32	22.0025	113.37	0.658679
1899-12-31 08:33:33	22.0027	113.37	0.634553
1899-12-31 08:33:34	22.0029	113.371	0.610786
1899-12-31 08:33:35	22.0031	113.371	0.587375
1899-12-31 08:33:36	22.0033	113.371	0.564319
1899-12-31 08:33:37	22.0035	113.371	0.541615
1899-12-31 08:33:38	22.0037	113.371	0.519261
1899-12-31 08:33:39	22.0039	113.372	0.497254
1899-12-31 08:33:40	22.0041	113.372	0.475593
1899-12-31 08:33:41	22.0043	113.372	0.454275
1899-12-31 08:33:42	22.0045	113.372	0.433297
1899-12-31 08:33:43	22.0047	113.372	0.412658
1899-12-31 08:33:44	22.0049	113.372	0.392356
1899-12-31 08:33:45	22.0051	113.373	0.372387
1899-12-31 08:33:46	22.0053	113.373	0.352749
1899-12-31 08:33:47	22.0055	113.373	0.333441
1899-12-31 08:33:48	22.0056	113.373	0.31446
1899-12-31 08:33:49	22.0058	113.373	0.295804
1899-12-31 08:33:50	22.006	113.374	0.27747
1899-12-31 08:33:51	22.0062	113.374	0.259456
1899-12-31 08:33:52	22.0064	113.374	0.241761
1899-12-31 08:33:53	22.0065	113.374	0.224381
1899-12-31 08:33:54	22.0067	113.374	0.207314
1899-12-31 08:33:55	22.0069	113.374	0.190558
1899-12-31 08:33:56	22.007	113.375	0.174111
1899-12-31 08:33:57	22.0072	113.375	0.157971
1899-12-31 08:33:58	22.0074	113.375	0.142134
1899-12-31 08:33:59	22.0075	113.375	0.1266
1899-12-31 08:34:00	22.0077	113.375	0.111365
1899-12-31 08:34:01	22.0079	113.375	0.0964277
1899-12-31 08:34:02	22.008	113.376	0.0817854
1899-12-31 08:34:03	22.0082	113.376	0.0674359
1899-12-31 08:34:04	22.0084	113.376	0.0533768
1899-12-31 08:34:05	22.0085	113.376	0.039606
1899-12-31 08:34:06	22.0087	113.376	0.0261211
1899-12-31 08:34:07	22.0088	113.376	0.0129198
1899-12-31 08:34:08	22.009	113.377	4.09445e-08
1899-12-31 08:34:09	22.0091	113.377	0.0126408
1899-12-31 08:34:10	22.0093	113.377	0.0250048
1899-12-31 08:34:11	22.0094	113.377	0.0370943
1899-12-31 08:34:12	22.0096	113.377	0.0489116
1899-12-31 08:34:13	22.0097	113.377	0.0604589
1899-12-31 08:34:14	22.0098	113.377	0.0717385
1899-12-31 08:34:15	22.01	113.378	0.0827527
1899-12-31 08:34:16	22.0101	113.378	0.0935039
1899-12-31 08:34:17	22.0103	113.378	0.103994
1899-12-31 08:34:18	22.0104	113.378	0.114226
1899-12-31 08:34:19	22.0105	113.378	0.124202
1899-12-31 08:34:20	22.0107	113.378	0.133923
1899-12-31 08:34:21	22.0108	113.378	0.143393
1899-12-31 08:34:22	22.0109	113.378	0.152613
1899-12-31 08:34:23	22.011	113.379	0.161587
1899-12-31 08:34:24	22.0112	113.379	0.170315
1899-12-31 08:34:25	22.0113	113.379	0.178801
1899-12-31 08:34:26	22.0114	113.379	0.187047
1899-12-31 08:34:27	22.0115	113.379	0.195055
1899-12-31 08:34:28	22.0117	113.379	0.202827
1899-12-31 08:34:29	22.0118	113.379	0.210365
1899-12-31 08:34:30	22.0119	113.379	0.217673
1899-12-31 08:34:31	22.012	113.38	0.224752
1899-12-31 08:34:32	22.0121	113.38	0.231604
1899-12-31 08:34:33	22.0122	113.38	0.238231
1899-12-31 08:34:34	22.0123	113.38	0.244637
1899-12-31 08:34:35	22.0124	113.38	0.250823
1899-12-31 08:34:36	22.0126	113.38	0.256792
1899-12-31 08:34:37	22.0127	113.38	0.262545
1899-12-31 08:34:38	22.0128	113.38	0.268086
1899-12-31 08:34:39	22.0129	113.38	0.273416
1899-12-31 08:34:40	22.013	113.381	0.278538
1899-12-31 08:34:41	22.0131	113.381	0.283453
1899-12-31 08:34:42	22.0132	113.381	0.288165
1899-12-31 08:34:43	22.0132	113.381	0.292676
1899-12-31 08:34:44	22.0133	113.381	0.296987
1899-12-31 08:34:45	22.0134	113.381	0.301102
1899-12-31 08:34:46	22.0135	113.381	0.305021
1899-12-31 08:34:47	22.0136	113.381	0.308749
1899-12-31 08:34:48	22.0137	113.381	0.312286
1899-12-31 08:34:49	22.0138	113.381	0.315636
1899-12-31 08:34:50	22.0139	113.381	0.3188
1899-12-31 08:34:51	22.0139	113.381	0.321782
1899-12-31 08:34:52	22.014	113.382	0.324582
1899-12-31 08:34:53	22.0141	113.382	0.327203
1899-12-31 08:34:54	22.0142	113.382	0.329649
1899-12-31 08:34:55	22.0142	113.382	0.33192
1899-12-31 08:34:56	22.0143	113.382	0.334019
1899-12-31 08:34:57	22.0144	113.382	0.335949
1899-12-31 08:34:58	22.0145	113.382	0.337712
1899-12-31 08:34:59	22.0145	113.382	0.339309
1899-12-31 08:35:00	22.0146	113.382	0.340745
1899-12-31 08:35:01	22.0147	113.382	0.342019
1899-12-31 08:35:02	22.0147	113.382	0.343136
1899-12-31 08:35:03	22.0148	113.382	0.344097
1899-12-31 08:35:04	22.0148	113.382	0.344905
1899-12-31 08:35:05	22.0149	113.382	0.345561
1899-12-31 08:35:06	22.0149	113.382	0.346068
1899-12-31 08:35:07	22.015	113.382	0.346429
1899-12-31 08:35:08	22.0151	113.383	0.346645
1899-12-31 08:35:09	22.0151	113.383	0.346719
1899-12-31 08:35:10	22.0152	113.383	0.346653
1899-12-31 08:35:11	22.0152	113.383	0.34645
1899-12-31 08:35:12	22.0152	113.383	0.346112
1899-12-31 08:35:13	22.0153	113.383	0.345641
1899-12-31 08:35:14	22.0153	113.383	0.345039
1899-12-31 08:35:15	22.0154	113.383	0.344308
1899-12-31 08:35:16	22.0154	113.383	0.343452
1899-12-31 08:35:17	22.0154	113.383	0.342471
1899-12-31 08:35:18	22.0155	113.383	0.341369
1899-12-31 08:35:19	22.0155	113.383	0.340148
1899-12-31 08:35:20	22.0155	113.383	0.33881
1899-12-31 08:35:21	22.0156	113.383	0.337357
1899-12-31 08:35:22	22.0156	113.383	0.335792
1899-12-31 08:35:23	22.0156	113.383	0.334117
1899-12-31 08:35:24	22.0156	113.383	0.332334
1899-12-31 08:35:25	22.0157	113.383	0.330445
1899-12-31 08:35:26	22.0157	113.383	0.328453
1899-12-31 08:35:27	22.0157	113.383	0.32636
1899-12-31 08:35:28	22.0157	113.383	0.324168
1899-12-31 08:35:29	22.0157	113.383	0.32188
1899-12-31 08:35:30	22.0157	113.383	0.319498
1899-12-31 08:35:31	22.0158	113.383	0.317024
1899-12-31 08:35:32	22.0158	113.383	0.31446
1899-12-31 08:35:33	22.0158	113.383	0.311809
1899-12-31 08:35:34	22.0158	113.383	0.309073
1899-12-31 08:35:35	22.0158	113.383	0.306255
1899-12-31 08:35:36	22.0158	113.383	0.303356
1899-12-31 08:35:37	22.0158	113.383	0.300378
1899-12-31 08:35:38	22.0158	113.383	0.297325
1899-12-31 08:35:39	22.0158	113.383	0.294199
1899-12-31 08:35:40	22.0158	113.383	0.291
1899-12-31 08:35:41	22.0158	113.383	0.287733
1899-12-31 08:35:42	22.0158	113.383	0.2844
1899-12-31 08:35:43	22.0158	113.383	0.281001
1899-12-31 08:35:44	22.0157	113.383	0.277541
1899-12-31 08:35:45	22.0157	113.383	0.274021
1899-12-31 08:35:46	22.0157	113.383	0.270443
1899-12-31 08:35:47	22.0157	113.383	0.266809
1899-12-31 08:35:48	22.0157	113.383	0.263123
1899-12-31 08:35:49	22.0156	113.383	0.259386
1899-12-31 08:35:50	22.0156	113.383	0.255601
1899-12-31 08:35:51	22.0156	113.383	0.251769
1899-12-31 08:35:52	22.0156	113.383	0.247893
1899-12-31 08:35:53	22.0155	113.383	0.243976
1899-12-31 08:35:54	22.0155	113.383	0.240019
1899-12-31 08:35:55	22.0155	113.383	0.236026
1899-12-31 08:35:56	22.0154	113.383	0.231997
1899-12-31 08:35:57	22.0154	113.383	0.227936
1899-12-31 08:35:58	22.0154	113.383	0.223845
1899-12-31 08:35:59	22.0153	113.383	0.219726
1899-12-31 08:36:00	22.0153	113.383	0.215582
1899-12-31 08:36:01	22.0152	113.383	0.211414
1899-12-31 08:36:02	22.0152	113.383	0.207224
1899-12-31 08:36:03	22.0152	113.383	0.203017
1899-12-31 08:36:04	22.0151	113.382	0.198792
1899-12-31 08:36:05	22.0151	113.382	0.194553
1899-12-31 08:36:06	22.015	113.382	0.190303
1899-12-31 08:36:07	22.0149	113.382	0.186043
1899-12-31 08:36:08	22.0149	113.382	0.181775
1899-12-31 08:36:09	22.0148	113.382	0.177502
1899-12-31 08:36:10	22.0148	113.382	0.173227
1899-12-31 08:36:11	22.0147	113.382	0.168951
1899-12-31 08:36:12	22.0146	113.382	0.164677
1899-12-31 08:36:13	22.0146	113.382	0.160406
1899-12-31 08:36:14	22.0145	113.382	0.156142
1899-12-31 08:36:15	22.0144	113.382	0.151887
1899-12-31 08:36:16	22.0144	113.382	0.147643
1899-12-31 08:36:17	22.0143	113.382	0.143411
1899-12-31 08:36:18	22.0142	113.382	0.139196
1899-12-31 08:36:19	22.0141	113.381	0.134998
1899-12-31 08:36:20	22.0141	113.381	0.13082
1899-12-31 08:36:21	22.014	113.381	0.126664
1899-12-31 08:36:22	22.0139	113.381	0.122533
1899-12-31 08:36:23	22.0138	113.381	0.118429
1899-12-31 08:36:24	22.0137	113.381	0.114353
1899-12-31 08:36:25	22.0136	113.381	0.11031
1899-12-31 08:36:26	22.0135	113.381	0.1063
1899-12-31 08:36:27	22.0135	113.381	0.102326
1899-12-31 08:36:28	22.0134	113.381	0.0983904
1899-12-31 08:36:29	22.0133	113.381	0.0944953
1899-12-31 08:36:30	22.0132	113.38	0.0906432
1899-12-31 08:36:31	22.0131	113.38	0.0868361
1899-12-31 08:36:32	22.013	113.38	0.0830765
1899-12-31 08:36:33	22.0129	113.38	0.0793666
1899-12-31 08:36:34	22.0127	113.38	0.0757086
1899-12-31 08:36:35	22.0126	113.38	0.072105
1899-12-31 08:36:36	22.0125	113.38	0.0685579
1899-12-31 08:36:37	22.0124	113.38	0.0650696
1899-12-31 08:36:38	22.0123	113.38	0.0616425
1899-12-31 08:36:39	22.0122	113.379	0.0582788
1899-12-31 08:36:40	22.0121	113.379	0.0549807
1899-12-31 08:36:41	22.0119	113.379	0.0517507
1899-12-31 08:36:42	22.0118	113.379	0.0485909
1899-12-31 08:36:43	22.0117	113.379	0.0455036
1899-12-31 08:36:44	22.0116	113.379	0.0424912
1899-12-31 08:36:45	22.0114	113.379	0.0395558
1899-12-31 08:36:46	22.0113	113.379	0.0366999
1899-12-31 08:36:47	22.0112	113.378	0.0339256
1899-12-31 08:36:48	22.0111	113.378	0.0312353
1899-12-31 08:36:49	22.0109	113.378	0.0286312
1899-12-31 08:36:50	22.0108	113.378	0.0261156
1899-12-31 08:36:51	22.0106	113.378	0.0236909
1899-12-31 08:36:52	22.0105	113.378	0.0213592
1899-12-31 08:36:53	22.0104	113.378	0.0191229
1899-12-31 08:36:54	22.0102	113.378	0.0169843
1899-12-31 08:36:55	22.0101	113.377	0.0149456
1899-12-31 08:36:56	22.0099	113.377	0.0130091
1899-12-31 08:36:57	22.0098	113.377	0.0111771
1899-12-31 08:36:58	22.0096	113.377	0.00945193
1899-12-31 08:36:59	22.0094	113.377	0.00783582
1899-12-31 08:37:00	22.0093	113.377	0.00633106
1899-12-31 08:37:01	22.0091	113.376	0.00493994
1899-12-31 08:37:02	22.009	113.376	0.00366475
1899-12-31 08:37:03	22.0088	113.376	0.00250775
1899-12-31 08:37:04	22.0086	113.376	0.00147125
1899-12-31 08:37:05	22.0085	113.376	0.000557518
1899-12-31 08:37:06	22.0083	113.376	0.00023116
1899-12-31 08:37:07	22.0081	113.375	0.0008925
1899-12-31 08:37:08	22.008	113.375	0.00142422
1899-12-31 08:37:09	22.0078	113.375	0.00182403
1899-12-31 08:37:10	22.0076	113.375	0.00208966
1899-12-31 08:37:11	22.0074	113.375	0.00221882
1899-12-31 08:37:12	22.0072	113.375	0.00220922
1899-12-31 08:37:13	22.0071	113.374	0.00205858
1899-12-31 08:37:14	22.0069	113.374	0.00176463
1899-12-31 08:37:15	22.0067	113.374	0.00132506
1899-12-31 08:37:16	22.0065	113.374	0.000737616
1899-12-31 08:37:17	22.0063	113.374	2.60645e-09
