# Supplementary material for: 4D trajectory prediction and conflict detection in terminal areas based on an improved convolutional network
Source: PLoS One. 2025 Feb 14;20(2):e0317549. doi: 10.1371/journal.pone.0317549 (PMC11828371; doi:10.1371/journal.pone.0317549)
Supplement: S2 File — (XLS) [file pone.0317549.s002.xls]

## Sheet: Sheet1
time	latitude	longitude	altitude
1899-12-31 08:58:00	23.1301	112.922	148
1899-12-31 08:58:01	23.1295	112.921	148
1899-12-31 08:58:02	23.1289	112.919	148
1899-12-31 08:58:03	23.1283	112.918	148
1899-12-31 08:58:04	23.1278	112.917	148
1899-12-31 08:58:05	23.1272	112.916	148
1899-12-31 08:58:06	23.1265	112.915	148
1899-12-31 08:58:07	23.1258	112.914	148
1899-12-31 08:58:08	23.1251	112.913	148
1899-12-31 08:58:09	23.1243	112.913	148
1899-12-31 08:58:10	23.1235	112.912	148
1899-12-31 08:58:11	23.1227	112.911	148
1899-12-31 08:58:12	23.1219	112.91	148
1899-12-31 08:58:13	23.121	112.909	148
1899-12-31 08:58:14	23.1199	112.908	148
1899-12-31 08:58:15	23.1187	112.907	148
1899-12-31 08:58:16	23.1176	112.906	148
1899-12-31 08:58:17	23.1166	112.905	148
1899-12-31 08:58:18	23.1157	112.905	148
1899-12-31 08:58:19	23.1147	112.904	148
1899-12-31 08:58:20	23.1134	112.904	148
1899-12-31 08:58:21	23.1121	112.903	148
1899-12-31 08:58:22	23.1108	112.902	148
1899-12-31 08:58:23	23.1096	112.902	148
1899-12-31 08:58:24	23.1085	112.901	148
1899-12-31 08:58:25	23.1074	112.901	148
1899-12-31 08:58:26	23.1064	112.9	148
1899-12-31 08:58:27	23.1053	112.9	148
1899-12-31 08:58:28	23.1042	112.9	148
1899-12-31 08:58:29	23.1031	112.899	148
1899-12-31 08:58:30	23.102	112.899	148
1899-12-31 08:58:31	23.1008	112.899	148
1899-12-31 08:58:32	23.0995	112.899	148
1899-12-31 08:58:33	23.0981	112.899	148
1899-12-31 08:58:34	23.0967	112.898	148
1899-12-31 08:58:35	23.0954	112.898	148
1899-12-31 08:58:36	23.094	112.898	148
1899-12-31 08:58:37	23.0926	112.898	148
1899-12-31 08:58:38	23.0913	112.898	148
1899-12-31 08:58:39	23.0899	112.898	148
1899-12-31 08:58:40	23.0885	112.899	148
1899-12-31 08:58:41	23.0869	112.899	148
1899-12-31 08:58:42	23.0853	112.899	148
1899-12-31 08:58:43	23.0839	112.899	148
1899-12-31 08:58:44	23.0826	112.899	148
1899-12-31 08:58:45	23.0813	112.899	148
1899-12-31 08:58:46	23.0799	112.9	148
1899-12-31 08:58:47	23.0784	112.9	148
1899-12-31 08:58:48	23.0768	112.9	148
1899-12-31 08:58:49	23.0756	112.9	148
1899-12-31 08:58:50	23.0749	112.901	148
1899-12-31 08:58:51	23.0743	112.901	148
1899-12-31 08:58:52	23.0733	112.901	148
1899-12-31 08:58:53	23.0715	112.901	148
1899-12-31 08:58:54	23.0689	112.902	148
1899-12-31 08:58:55	23.0667	112.902	148
1899-12-31 08:58:56	23.0652	112.902	148
1899-12-31 08:58:57	23.0642	112.903	148
1899-12-31 08:58:58	23.0633	112.903	148
1899-12-31 08:58:59	23.0624	112.903	148
1899-12-31 08:59:00	23.0613	112.903	148
1899-12-31 08:59:01	23.0599	112.903	148
1899-12-31 08:59:02	23.0585	112.904	148
1899-12-31 08:59:03	23.0571	112.904	148.001
1899-12-31 08:59:04	23.0556	112.904	148.002
1899-12-31 08:59:05	23.0542	112.905	148.002
1899-12-31 08:59:06	23.0528	112.905	148
1899-12-31 08:59:07	23.0514	112.905	147.995
1899-12-31 08:59:08	23.0501	112.905	147.987
1899-12-31 08:59:09	23.0487	112.906	147.976
1899-12-31 08:59:10	23.0473	112.906	147.962
1899-12-31 08:59:11	23.0459	112.906	147.945
1899-12-31 08:59:12	23.0445	112.907	147.924
1899-12-31 08:59:13	23.0431	112.907	147.901
1899-12-31 08:59:14	23.0417	112.907	147.874
1899-12-31 08:59:15	23.0404	112.907	147.844
1899-12-31 08:59:16	23.039	112.908	147.811
1899-12-31 08:59:17	23.0376	112.908	147.775
1899-12-31 08:59:18	23.0362	112.908	147.736
1899-12-31 08:59:19	23.0349	112.908	147.693
1899-12-31 08:59:20	23.0335	112.909	147.647
1899-12-31 08:59:21	23.0321	112.909	147.597
1899-12-31 08:59:22	23.0308	112.909	147.545
1899-12-31 08:59:23	23.0294	112.91	147.488
1899-12-31 08:59:24	23.0281	112.91	147.429
1899-12-31 08:59:25	23.0267	112.91	147.366
1899-12-31 08:59:26	23.0253	112.91	147.3
1899-12-31 08:59:27	23.024	112.911	147.23
1899-12-31 08:59:28	23.0226	112.911	147.157
1899-12-31 08:59:29	23.0213	112.911	147.08
1899-12-31 08:59:30	23.0199	112.911	147
1899-12-31 08:59:31	23.0186	112.912	146.916
1899-12-31 08:59:32	23.0172	112.912	146.829
1899-12-31 08:59:33	23.0159	112.912	146.738
1899-12-31 08:59:34	23.0145	112.913	146.644
1899-12-31 08:59:35	23.0132	112.913	146.545
1899-12-31 08:59:36	23.0118	112.913	146.444
1899-12-31 08:59:37	23.0105	112.913	146.338
1899-12-31 08:59:38	23.0092	112.914	146.229
1899-12-31 08:59:39	23.0078	112.914	146.116
1899-12-31 08:59:40	23.0065	112.914	146
1899-12-31 08:59:41	23.0051	112.914	145.88
1899-12-31 08:59:42	23.0038	112.915	145.756
1899-12-31 08:59:43	23.0025	112.915	145.629
1899-12-31 08:59:44	23.0011	112.915	145.498
1899-12-31 08:59:45	22.9998	112.915	145.364
1899-12-31 08:59:46	22.9984	112.916	145.227
1899-12-31 08:59:47	22.9971	112.916	145.086
1899-12-31 08:59:48	22.9958	112.916	144.943
1899-12-31 08:59:49	22.9944	112.917	144.797
1899-12-31 08:59:50	22.9931	112.917	144.649
1899-12-31 08:59:51	22.9917	112.917	144.497
1899-12-31 08:59:52	22.9904	112.917	144.344
1899-12-31 08:59:53	22.9891	112.918	144.187
1899-12-31 08:59:54	22.9877	112.918	144.029
1899-12-31 08:59:55	22.9864	112.918	143.869
1899-12-31 08:59:56	22.985	112.918	143.706
1899-12-31 08:59:57	22.9837	112.919	143.542
1899-12-31 08:59:58	22.9823	112.919	143.376
1899-12-31 08:59:59	22.981	112.919	143.208
1899-12-31 09:00:00	22.9797	112.919	143.039
1899-12-31 09:00:01	22.9783	112.92	142.868
1899-12-31 09:00:02	22.9769	112.92	142.696
1899-12-31 09:00:03	22.9756	112.92	142.523
1899-12-31 09:00:04	22.9742	112.921	142.348
1899-12-31 09:00:05	22.9729	112.921	142.173
1899-12-31 09:00:06	22.9715	112.921	141.997
1899-12-31 09:00:07	22.9701	112.921	141.82
1899-12-31 09:00:08	22.9688	112.922	141.642
1899-12-31 09:00:09	22.9674	112.922	141.465
1899-12-31 09:00:10	22.966	112.922	141.286
1899-12-31 09:00:11	22.9647	112.922	141.108
1899-12-31 09:00:12	22.9633	112.923	140.929
1899-12-31 09:00:13	22.9619	112.923	140.75
1899-12-31 09:00:14	22.9605	112.923	140.571
1899-12-31 09:00:15	22.9591	112.924	140.393
1899-12-31 09:00:16	22.9577	112.924	140.214
1899-12-31 09:00:17	22.9563	112.924	140.035
1899-12-31 09:00:18	22.9549	112.924	139.857
1899-12-31 09:00:19	22.9535	112.925	139.678
1899-12-31 09:00:20	22.9521	112.925	139.5
1899-12-31 09:00:21	22.9507	112.925	139.321
1899-12-31 09:00:22	22.9493	112.925	139.143
1899-12-31 09:00:23	22.9479	112.926	138.964
1899-12-31 09:00:24	22.9465	112.926	138.786
1899-12-31 09:00:25	22.9451	112.926	138.607
1899-12-31 09:00:26	22.9437	112.927	138.428
1899-12-31 09:00:27	22.9423	112.927	138.249
1899-12-31 09:00:28	22.9409	112.927	138.07
1899-12-31 09:00:29	22.9395	112.927	137.891
1899-12-31 09:00:30	22.9381	112.928	137.712
1899-12-31 09:00:31	22.9367	112.928	137.533
1899-12-31 09:00:32	22.9353	112.928	137.353
1899-12-31 09:00:33	22.9339	112.929	137.174
1899-12-31 09:00:34	22.9326	112.929	136.994
1899-12-31 09:00:35	22.9312	112.929	136.814
1899-12-31 09:00:36	22.9298	112.929	136.634
1899-12-31 09:00:37	22.9284	112.93	136.453
1899-12-31 09:00:38	22.9271	112.93	136.272
1899-12-31 09:00:39	22.9257	112.93	136.092
1899-12-31 09:00:40	22.9243	112.93	135.91
1899-12-31 09:00:41	22.923	112.931	135.729
1899-12-31 09:00:42	22.9217	112.931	135.547
1899-12-31 09:00:43	22.9203	112.931	135.365
1899-12-31 09:00:44	22.919	112.931	135.183
1899-12-31 09:00:45	22.9177	112.932	135
1899-12-31 09:00:46	22.9163	112.932	134.817
1899-12-31 09:00:47	22.915	112.932	134.634
1899-12-31 09:00:48	22.9137	112.932	134.451
1899-12-31 09:00:49	22.9124	112.933	134.267
1899-12-31 09:00:50	22.9112	112.933	134.084
1899-12-31 09:00:51	22.9099	112.933	133.902
1899-12-31 09:00:52	22.9086	112.933	133.72
1899-12-31 09:00:53	22.9073	112.934	133.538
1899-12-31 09:00:54	22.906	112.934	133.358
1899-12-31 09:00:55	22.9048	112.934	133.178
1899-12-31 09:00:56	22.9035	112.934	132.999
1899-12-31 09:00:57	22.9022	112.935	132.822
1899-12-31 09:00:58	22.9009	112.935	132.645
1899-12-31 09:00:59	22.8996	112.935	132.471
1899-12-31 09:01:00	22.8984	112.935	132.298
1899-12-31 09:01:01	22.8971	112.936	132.126
1899-12-31 09:01:02	22.8958	112.936	131.957
1899-12-31 09:01:03	22.8945	112.936	131.789
1899-12-31 09:01:04	22.8932	112.936	131.624
1899-12-31 09:01:05	22.8919	112.937	131.461
1899-12-31 09:01:06	22.8906	112.937	131.301
1899-12-31 09:01:07	22.8893	112.937	131.143
1899-12-31 09:01:08	22.888	112.937	130.987
1899-12-31 09:01:09	22.8866	112.938	130.835
1899-12-31 09:01:10	22.8853	112.938	130.686
1899-12-31 09:01:11	22.8839	112.938	130.54
1899-12-31 09:01:12	22.8826	112.938	130.397
1899-12-31 09:01:13	22.8812	112.939	130.257
1899-12-31 09:01:14	22.8798	112.939	130.121
1899-12-31 09:01:15	22.8784	112.939	129.989
1899-12-31 09:01:16	22.877	112.939	129.861
1899-12-31 09:01:17	22.8756	112.94	129.736
1899-12-31 09:01:18	22.8742	112.94	129.616
1899-12-31 09:01:19	22.8727	112.94	129.5
1899-12-31 09:01:20	22.8712	112.94	129.388
1899-12-31 09:01:21	22.8697	112.941	129.281
1899-12-31 09:01:22	22.8682	112.941	129.178
1899-12-31 09:01:23	22.8667	112.941	129.079
1899-12-31 09:01:24	22.8652	112.941	128.984
1899-12-31 09:01:25	22.8637	112.942	128.894
1899-12-31 09:01:26	22.8622	112.942	128.807
1899-12-31 09:01:27	22.8607	112.942	128.725
1899-12-31 09:01:28	22.8591	112.943	128.646
1899-12-31 09:01:29	22.8576	112.943	128.571
1899-12-31 09:01:30	22.8561	112.943	128.5
1899-12-31 09:01:31	22.8546	112.943	128.432
1899-12-31 09:01:32	22.8531	112.944	128.368
1899-12-31 09:01:33	22.8516	112.944	128.308
1899-12-31 09:01:34	22.8502	112.944	128.251
1899-12-31 09:01:35	22.8487	112.944	128.197
1899-12-31 09:01:36	22.8473	112.944	128.147
1899-12-31 09:01:37	22.8459	112.945	128.1
1899-12-31 09:01:38	22.8445	112.945	128.057
1899-12-31 09:01:39	22.8431	112.945	128.016
1899-12-31 09:01:40	22.8418	112.945	127.979
1899-12-31 09:01:41	22.8405	112.945	127.945
1899-12-31 09:01:42	22.8392	112.946	127.914
1899-12-31 09:01:43	22.838	112.946	127.885
1899-12-31 09:01:44	22.8368	112.946	127.86
1899-12-31 09:01:45	22.8356	112.946	127.837
1899-12-31 09:01:46	22.8345	112.946	127.817
1899-12-31 09:01:47	22.8335	112.946	127.8
1899-12-31 09:01:48	22.8324	112.946	127.785
1899-12-31 09:01:49	22.8314	112.947	127.772
1899-12-31 09:01:50	22.8305	112.947	127.763
1899-12-31 09:01:51	22.8296	112.947	127.755
1899-12-31 09:01:52	22.8288	112.947	127.75
1899-12-31 09:01:53	22.828	112.947	127.747
1899-12-31 09:01:54	22.8271	112.947	127.747
1899-12-31 09:01:55	22.8259	112.947	127.75
1899-12-31 09:01:56	22.8243	112.947	127.755
1899-12-31 09:01:57	22.8224	112.947	127.757
1899-12-31 09:01:58	22.8206	112.946	127.75
1899-12-31 09:01:59	22.819	112.946	127.732
1899-12-31 09:02:00	22.8176	112.946	127.723
1899-12-31 09:02:01	22.8165	112.945	127.75
1899-12-31 09:02:02	22.8155	112.945	127.827
1899-12-31 09:02:03	22.8147	112.945	127.923
1899-12-31 09:02:04	22.8137	112.945	128
1899-12-31 09:02:05	22.8125	112.944	128.027
1899-12-31 09:02:06	22.8112	112.944	128.018
1899-12-31 09:02:07	22.8099	112.943	128
1899-12-31 09:02:08	22.8088	112.942	127.993
1899-12-31 09:02:09	22.8077	112.942	127.995
1899-12-31 09:02:10	22.8065	112.941	128
1899-12-31 09:02:11	22.8049	112.94	128.002
1899-12-31 09:02:12	22.8033	112.939	128.001
1899-12-31 09:02:13	22.8018	112.938	128
1899-12-31 09:02:14	22.8006	112.938	127.999
1899-12-31 09:02:15	22.7996	112.937	128
1899-12-31 09:02:16	22.7986	112.936	128
1899-12-31 09:02:17	22.7974	112.936	128
1899-12-31 09:02:18	22.7962	112.935	128
1899-12-31 09:02:19	22.795	112.934	128
1899-12-31 09:02:20	22.794	112.934	128
1899-12-31 09:02:21	22.7931	112.933	128
1899-12-31 09:02:22	22.7923	112.932	128
1899-12-31 09:02:23	22.7914	112.932	128
1899-12-31 09:02:24	22.7904	112.931	128
1899-12-31 09:02:25	22.7893	112.93	128
1899-12-31 09:02:26	22.7882	112.93	128
1899-12-31 09:02:27	22.7869	112.929	128
1899-12-31 09:02:28	22.7856	112.928	128
1899-12-31 09:02:29	22.7844	112.927	128
1899-12-31 09:02:30	22.7831	112.926	128
1899-12-31 09:02:31	22.782	112.926	128
1899-12-31 09:02:32	22.781	112.925	128
1899-12-31 09:02:33	22.7801	112.924	128
1899-12-31 09:02:34	22.7793	112.924	128
1899-12-31 09:02:35	22.7784	112.923	128
1899-12-31 09:02:36	22.7775	112.923	128
1899-12-31 09:02:37	22.7766	112.922	128
1899-12-31 09:02:38	22.7757	112.921	128
1899-12-31 09:02:39	22.7747	112.921	128
1899-12-31 09:02:40	22.7737	112.92	128.001
1899-12-31 09:02:41	22.7727	112.919	128.001
1899-12-31 09:02:42	22.7717	112.919	128.001
1899-12-31 09:02:43	22.7706	112.918	128.001
1899-12-31 09:02:44	22.7696	112.917	128.001
1899-12-31 09:02:45	22.7685	112.917	128.002
1899-12-31 09:02:46	22.7674	112.916	128.002
1899-12-31 09:02:47	22.7663	112.915	128.002
1899-12-31 09:02:48	22.7651	112.914	128.002
1899-12-31 09:02:49	22.764	112.914	128.002
1899-12-31 09:02:50	22.7629	112.913	128.002
1899-12-31 09:02:51	22.7617	112.912	128.003
1899-12-31 09:02:52	22.7605	112.911	128.003
1899-12-31 09:02:53	22.7593	112.911	128.003
1899-12-31 09:02:54	22.7582	112.91	128.003
1899-12-31 09:02:55	22.757	112.909	128.003
1899-12-31 09:02:56	22.7558	112.908	128.003
1899-12-31 09:02:57	22.7546	112.907	128.003
1899-12-31 09:02:58	22.7534	112.907	128.003
1899-12-31 09:02:59	22.7522	112.906	128.003
1899-12-31 09:03:00	22.751	112.905	128.003
1899-12-31 09:03:01	22.7498	112.904	128.002
1899-12-31 09:03:02	22.7486	112.903	128.002
1899-12-31 09:03:03	22.7475	112.903	128.002
1899-12-31 09:03:04	22.7463	112.902	128.001
1899-12-31 09:03:05	22.7451	112.901	128.001
1899-12-31 09:03:06	22.744	112.9	128.001
1899-12-31 09:03:07	22.7428	112.9	128
1899-12-31 09:03:08	22.7417	112.899	127.999
1899-12-31 09:03:09	22.7406	112.898	127.999
1899-12-31 09:03:10	22.7394	112.897	127.998
1899-12-31 09:03:11	22.7383	112.897	127.997
1899-12-31 09:03:12	22.7372	112.896	127.996
1899-12-31 09:03:13	22.7362	112.895	127.996
1899-12-31 09:03:14	22.7351	112.894	127.995
1899-12-31 09:03:15	22.734	112.894	127.994
1899-12-31 09:03:16	22.7329	112.893	127.993
1899-12-31 09:03:17	22.7319	112.892	127.992
1899-12-31 09:03:18	22.7308	112.891	127.992
1899-12-31 09:03:19	22.7298	112.891	127.991
1899-12-31 09:03:20	22.7288	112.89	127.99
1899-12-31 09:03:21	22.7277	112.889	127.989
1899-12-31 09:03:22	22.7267	112.889	127.989
1899-12-31 09:03:23	22.7257	112.888	127.988
1899-12-31 09:03:24	22.7246	112.887	127.988
1899-12-31 09:03:25	22.7236	112.887	127.988
1899-12-31 09:03:26	22.7226	112.886	127.987
1899-12-31 09:03:27	22.7216	112.885	127.987
1899-12-31 09:03:28	22.7205	112.885	127.987
1899-12-31 09:03:29	22.7195	112.884	127.987
1899-12-31 09:03:30	22.7185	112.883	127.988
1899-12-31 09:03:31	22.7175	112.882	127.988
1899-12-31 09:03:32	22.7165	112.882	127.989
1899-12-31 09:03:33	22.7154	112.881	127.989
1899-12-31 09:03:34	22.7144	112.88	127.99
1899-12-31 09:03:35	22.7134	112.88	127.991
1899-12-31 09:03:36	22.7123	112.879	127.993
1899-12-31 09:03:37	22.7113	112.878	127.994
1899-12-31 09:03:38	22.7102	112.878	127.996
1899-12-31 09:03:39	22.7092	112.877	127.998
1899-12-31 09:03:40	22.7081	112.876	128
1899-12-31 09:03:41	22.7071	112.875	128.002
1899-12-31 09:03:42	22.706	112.875	128.005
1899-12-31 09:03:43	22.7049	112.874	128.008
1899-12-31 09:03:44	22.7038	112.873	128.011
1899-12-31 09:03:45	22.7028	112.873	128.014
1899-12-31 09:03:46	22.7017	112.872	128.017
1899-12-31 09:03:47	22.7006	112.871	128.02
1899-12-31 09:03:48	22.6995	112.87	128.023
1899-12-31 09:03:49	22.6983	112.87	128.026
1899-12-31 09:03:50	22.6972	112.869	128.029
1899-12-31 09:03:51	22.6961	112.868	128.031
1899-12-31 09:03:52	22.695	112.868	128.034
1899-12-31 09:03:53	22.6939	112.867	128.036
1899-12-31 09:03:54	22.6928	112.866	128.038
1899-12-31 09:03:55	22.6916	112.865	128.04
1899-12-31 09:03:56	22.6905	112.865	128.041
1899-12-31 09:03:57	22.6894	112.864	128.042
1899-12-31 09:03:58	22.6882	112.863	128.042
1899-12-31 09:03:59	22.6871	112.862	128.042
1899-12-31 09:04:00	22.686	112.862	128.042
1899-12-31 09:04:01	22.6848	112.861	128.041
1899-12-31 09:04:02	22.6837	112.86	128.039
1899-12-31 09:04:03	22.6826	112.859	128.037
1899-12-31 09:04:04	22.6814	112.859	128.034
1899-12-31 09:04:05	22.6803	112.858	128.03
1899-12-31 09:04:06	22.6792	112.857	128.026
1899-12-31 09:04:07	22.678	112.857	128.021
1899-12-31 09:04:08	22.6769	112.856	128.015
1899-12-31 09:04:09	22.6758	112.855	128.008
1899-12-31 09:04:10	22.6747	112.854	128
1899-12-31 09:04:11	22.6735	112.854	127.991
1899-12-31 09:04:12	22.6724	112.853	127.982
1899-12-31 09:04:13	22.6713	112.852	127.971
1899-12-31 09:04:14	22.6702	112.851	127.96
1899-12-31 09:04:15	22.6691	112.851	127.949
1899-12-31 09:04:16	22.668	112.85	127.937
1899-12-31 09:04:17	22.6669	112.849	127.924
1899-12-31 09:04:18	22.6657	112.848	127.911
1899-12-31 09:04:19	22.6646	112.848	127.898
1899-12-31 09:04:20	22.6635	112.847	127.885
1899-12-31 09:04:21	22.6624	112.846	127.872
1899-12-31 09:04:22	22.6613	112.846	127.858
1899-12-31 09:04:23	22.6602	112.845	127.845
1899-12-31 09:04:24	22.6591	112.844	127.832
1899-12-31 09:04:25	22.658	112.843	127.82
1899-12-31 09:04:26	22.6569	112.843	127.808
1899-12-31 09:04:27	22.6558	112.842	127.796
1899-12-31 09:04:28	22.6548	112.841	127.785
1899-12-31 09:04:29	22.6537	112.84	127.775
1899-12-31 09:04:30	22.6526	112.84	127.765
1899-12-31 09:04:31	22.6515	112.839	127.756
1899-12-31 09:04:32	22.6504	112.838	127.748
1899-12-31 09:04:33	22.6493	112.838	127.741
1899-12-31 09:04:34	22.6482	112.837	127.736
1899-12-31 09:04:35	22.6471	112.836	127.731
1899-12-31 09:04:36	22.646	112.835	127.728
1899-12-31 09:04:37	22.645	112.835	127.726
1899-12-31 09:04:38	22.6439	112.834	127.726
1899-12-31 09:04:39	22.6428	112.833	127.727
1899-12-31 09:04:40	22.6417	112.833	127.73
1899-12-31 09:04:41	22.6406	112.832	127.735
1899-12-31 09:04:42	22.6395	112.831	127.742
1899-12-31 09:04:43	22.6384	112.83	127.75
1899-12-31 09:04:44	22.6373	112.83	127.76
1899-12-31 09:04:45	22.6363	112.829	127.773
1899-12-31 09:04:46	22.6352	112.828	127.786
1899-12-31 09:04:47	22.6341	112.828	127.801
1899-12-31 09:04:48	22.633	112.827	127.816
1899-12-31 09:04:49	22.6319	112.826	127.832
1899-12-31 09:04:50	22.6308	112.826	127.848
1899-12-31 09:04:51	22.6297	112.825	127.865
1899-12-31 09:04:52	22.6286	112.824	127.88
1899-12-31 09:04:53	22.6275	112.823	127.895
1899-12-31 09:04:54	22.6264	112.823	127.909
1899-12-31 09:04:55	22.6254	112.822	127.922
1899-12-31 09:04:56	22.6243	112.821	127.933
1899-12-31 09:04:57	22.6232	112.821	127.942
1899-12-31 09:04:58	22.6221	112.82	127.949
1899-12-31 09:04:59	22.621	112.819	127.953
1899-12-31 09:05:00	22.6199	112.819	127.954
1899-12-31 09:05:01	22.6188	112.818	127.953
1899-12-31 09:05:02	22.6177	112.817	127.948
1899-12-31 09:05:03	22.6166	112.816	127.939
1899-12-31 09:05:04	22.6155	112.816	127.926
1899-12-31 09:05:05	22.6144	112.815	127.909
1899-12-31 09:05:06	22.6134	112.814	127.887
1899-12-31 09:05:07	22.6123	112.814	127.86
1899-12-31 09:05:08	22.6112	112.813	127.827
1899-12-31 09:05:09	22.6101	112.812	127.79
1899-12-31 09:05:10	22.609	112.812	127.746
1899-12-31 09:05:11	22.6079	112.811	127.696
1899-12-31 09:05:12	22.6068	112.81	127.64
1899-12-31 09:05:13	22.6057	112.81	127.577
1899-12-31 09:05:14	22.6046	112.809	127.506
1899-12-31 09:05:15	22.6035	112.808	127.429
1899-12-31 09:05:16	22.6024	112.807	127.343
1899-12-31 09:05:17	22.6013	112.807	127.25
1899-12-31 09:05:18	22.6003	112.806	127.148
1899-12-31 09:05:19	22.5992	112.805	127.039
1899-12-31 09:05:20	22.5981	112.805	126.922
1899-12-31 09:05:21	22.597	112.804	126.798
1899-12-31 09:05:22	22.5959	112.803	126.667
1899-12-31 09:05:23	22.5948	112.803	126.531
1899-12-31 09:05:24	22.5937	112.802	126.388
1899-12-31 09:05:25	22.5926	112.801	126.24
1899-12-31 09:05:26	22.5915	112.8	126.087
1899-12-31 09:05:27	22.5904	112.8	125.929
1899-12-31 09:05:28	22.5893	112.799	125.767
1899-12-31 09:05:29	22.5882	112.798	125.602
1899-12-31 09:05:30	22.5872	112.798	125.433
1899-12-31 09:05:31	22.5861	112.797	125.261
1899-12-31 09:05:32	22.585	112.796	125.087
1899-12-31 09:05:33	22.5839	112.795	124.911
1899-12-31 09:05:34	22.5828	112.795	124.733
1899-12-31 09:05:35	22.5817	112.794	124.553
1899-12-31 09:05:36	22.5806	112.793	124.373
1899-12-31 09:05:37	22.5794	112.793	124.193
1899-12-31 09:05:38	22.5783	112.792	124.013
1899-12-31 09:05:39	22.5772	112.791	123.833
1899-12-31 09:05:40	22.5761	112.79	123.653
1899-12-31 09:05:41	22.575	112.79	123.476
1899-12-31 09:05:42	22.5739	112.789	123.299
1899-12-31 09:05:43	22.5728	112.788	123.125
1899-12-31 09:05:44	22.5716	112.788	122.954
1899-12-31 09:05:45	22.5705	112.787	122.785
1899-12-31 09:05:46	22.5694	112.786	122.62
1899-12-31 09:05:47	22.5683	112.785	122.458
1899-12-31 09:05:48	22.5671	112.785	122.301
1899-12-31 09:05:49	22.566	112.784	122.148
1899-12-31 09:05:50	22.5649	112.783	122
1899-12-31 09:05:51	22.5637	112.782	121.858
1899-12-31 09:05:52	22.5626	112.782	121.72
1899-12-31 09:05:53	22.5614	112.781	121.588
1899-12-31 09:05:54	22.5603	112.78	121.46
1899-12-31 09:05:55	22.5591	112.779	121.337
1899-12-31 09:05:56	22.558	112.778	121.218
1899-12-31 09:05:57	22.5568	112.778	121.103
1899-12-31 09:05:58	22.5557	112.777	120.991
1899-12-31 09:05:59	22.5545	112.776	120.883
1899-12-31 09:06:00	22.5534	112.775	120.778
1899-12-31 09:06:01	22.5522	112.775	120.676
1899-12-31 09:06:02	22.551	112.774	120.577
1899-12-31 09:06:03	22.5499	112.773	120.48
1899-12-31 09:06:04	22.5487	112.772	120.385
1899-12-31 09:06:05	22.5475	112.771	120.293
1899-12-31 09:06:06	22.5464	112.771	120.202
1899-12-31 09:06:07	22.5452	112.77	120.112
1899-12-31 09:06:08	22.5441	112.769	120.024
1899-12-31 09:06:09	22.5429	112.768	119.936
1899-12-31 09:06:10	22.5417	112.768	119.85
1899-12-31 09:06:11	22.5406	112.767	119.764
1899-12-31 09:06:12	22.5394	112.766	119.677
1899-12-31 09:06:13	22.5382	112.765	119.591
1899-12-31 09:06:14	22.5371	112.764	119.505
1899-12-31 09:06:15	22.5359	112.764	119.418
1899-12-31 09:06:16	22.5348	112.763	119.33
1899-12-31 09:06:17	22.5336	112.762	119.242
1899-12-31 09:06:18	22.5325	112.761	119.151
1899-12-31 09:06:19	22.5313	112.761	119.06
1899-12-31 09:06:20	22.5302	112.76	118.966
1899-12-31 09:06:21	22.5291	112.759	118.871
1899-12-31 09:06:22	22.5279	112.758	118.773
1899-12-31 09:06:23	22.5268	112.757	118.673
1899-12-31 09:06:24	22.5257	112.757	118.57
1899-12-31 09:06:25	22.5245	112.756	118.464
1899-12-31 09:06:26	22.5234	112.755	118.355
1899-12-31 09:06:27	22.5223	112.754	118.242
1899-12-31 09:06:28	22.5212	112.754	118.125
1899-12-31 09:06:29	22.5201	112.753	118.004
1899-12-31 09:06:30	22.519	112.752	117.879
1899-12-31 09:06:31	22.5179	112.751	117.75
1899-12-31 09:06:32	22.5168	112.751	117.616
1899-12-31 09:06:33	22.5157	112.75	117.477
1899-12-31 09:06:34	22.5146	112.749	117.335
1899-12-31 09:06:35	22.5135	112.748	117.188
1899-12-31 09:06:36	22.5124	112.748	117.038
1899-12-31 09:06:37	22.5114	112.747	116.885
1899-12-31 09:06:38	22.5103	112.746	116.729
1899-12-31 09:06:39	22.5092	112.745	116.57
1899-12-31 09:06:40	22.5081	112.745	116.409
1899-12-31 09:06:41	22.5071	112.744	116.247
1899-12-31 09:06:42	22.506	112.743	116.083
1899-12-31 09:06:43	22.5049	112.742	115.917
1899-12-31 09:06:44	22.5038	112.742	115.751
1899-12-31 09:06:45	22.5027	112.741	115.584
1899-12-31 09:06:46	22.5016	112.74	115.417
1899-12-31 09:06:47	22.5005	112.739	115.25
1899-12-31 09:06:48	22.4994	112.739	115.083
1899-12-31 09:06:49	22.4983	112.738	114.917
1899-12-31 09:06:50	22.4972	112.737	114.751
1899-12-31 09:06:51	22.496	112.736	114.584
1899-12-31 09:06:52	22.4949	112.736	114.418
1899-12-31 09:06:53	22.4938	112.735	114.252
1899-12-31 09:06:54	22.4927	112.734	114.086
1899-12-31 09:06:55	22.4916	112.733	113.92
1899-12-31 09:06:56	22.4905	112.733	113.753
1899-12-31 09:06:57	22.4894	112.732	113.586
1899-12-31 09:06:58	22.4884	112.731	113.418
1899-12-31 09:06:59	22.4873	112.73	113.25
1899-12-31 09:07:00	22.4863	112.73	113.081
1899-12-31 09:07:01	22.4853	112.729	112.912
1899-12-31 09:07:02	22.4843	112.728	112.743
1899-12-31 09:07:03	22.4833	112.728	112.574
1899-12-31 09:07:04	22.4823	112.727	112.405
1899-12-31 09:07:05	22.4813	112.726	112.237
1899-12-31 09:07:06	22.4804	112.726	112.07
1899-12-31 09:07:07	22.4794	112.725	111.904
1899-12-31 09:07:08	22.4785	112.724	111.739
1899-12-31 09:07:09	22.4775	112.724	111.576
1899-12-31 09:07:10	22.4765	112.723	111.414
1899-12-31 09:07:11	22.4755	112.722	111.255
1899-12-31 09:07:12	22.4746	112.722	111.098
1899-12-31 09:07:13	22.4736	112.721	110.944
1899-12-31 09:07:14	22.4726	112.72	110.793
1899-12-31 09:07:15	22.4715	112.72	110.645
1899-12-31 09:07:16	22.4705	112.719	110.5
1899-12-31 09:07:17	22.4694	112.718	110.359
1899-12-31 09:07:18	22.4683	112.717	110.22
1899-12-31 09:07:19	22.4672	112.717	110.082
1899-12-31 09:07:20	22.4661	112.716	109.944
1899-12-31 09:07:21	22.465	112.715	109.805
1899-12-31 09:07:22	22.4639	112.714	109.663
1899-12-31 09:07:23	22.4627	112.714	109.518
1899-12-31 09:07:24	22.4615	112.713	109.368
1899-12-31 09:07:25	22.4604	112.712	109.211
1899-12-31 09:07:26	22.4592	112.711	109.048
1899-12-31 09:07:27	22.458	112.71	108.875
1899-12-31 09:07:28	22.4568	112.709	108.693
1899-12-31 09:07:29	22.4556	112.709	108.5
1899-12-31 09:07:30	22.4545	112.708	108.295
1899-12-31 09:07:31	22.4533	112.707	108.08
1899-12-31 09:07:32	22.4521	112.706	107.856
1899-12-31 09:07:33	22.4509	112.705	107.627
1899-12-31 09:07:34	22.4498	112.705	107.392
1899-12-31 09:07:35	22.4486	112.704	107.155
1899-12-31 09:07:36	22.4475	112.703	106.918
1899-12-31 09:07:37	22.4464	112.702	106.681
1899-12-31 09:07:38	22.4453	112.702	106.448
1899-12-31 09:07:39	22.4443	112.701	106.221
1899-12-31 09:07:40	22.4433	112.7	106
1899-12-31 09:07:41	22.4423	112.7	105.788
1899-12-31 09:07:42	22.4414	112.699	105.584
1899-12-31 09:07:43	22.4405	112.698	105.386
1899-12-31 09:07:44	22.4396	112.698	105.194
1899-12-31 09:07:45	22.4387	112.697	105.006
1899-12-31 09:07:46	22.4378	112.696	104.821
1899-12-31 09:07:47	22.4369	112.696	104.637
1899-12-31 09:07:48	22.436	112.695	104.454
1899-12-31 09:07:49	22.4351	112.695	104.27
1899-12-31 09:07:50	22.4342	112.694	104.084
1899-12-31 09:07:51	22.4333	112.693	103.894
1899-12-31 09:07:52	22.4323	112.693	103.7
1899-12-31 09:07:53	22.4312	112.692	103.5
1899-12-31 09:07:54	22.4302	112.691	103.293
1899-12-31 09:07:55	22.4291	112.69	103.08
1899-12-31 09:07:56	22.4279	112.69	102.861
1899-12-31 09:07:57	22.4267	112.689	102.638
1899-12-31 09:07:58	22.4255	112.688	102.409
1899-12-31 09:07:59	22.4243	112.687	102.178
1899-12-31 09:08:00	22.4231	112.686	101.943
1899-12-31 09:08:01	22.4219	112.685	101.706
1899-12-31 09:08:02	22.4206	112.684	101.468
1899-12-31 09:08:03	22.4194	112.684	101.228
1899-12-31 09:08:04	22.4182	112.683	100.989
1899-12-31 09:08:05	22.4171	112.682	100.75
1899-12-31 09:08:06	22.4159	112.681	100.512
1899-12-31 09:08:07	22.4148	112.68	100.276
1899-12-31 09:08:08	22.4137	112.68	100.041
1899-12-31 09:08:09	22.4126	112.679	99.807
1899-12-31 09:08:10	22.4116	112.678	99.5749
1899-12-31 09:08:11	22.4106	112.677	99.3444
1899-12-31 09:08:12	22.4096	112.677	99.1157
1899-12-31 09:08:13	22.4086	112.676	98.8887
1899-12-31 09:08:14	22.4076	112.675	98.6635
1899-12-31 09:08:15	22.4067	112.675	98.4403
1899-12-31 09:08:16	22.4058	112.674	98.2191
1899-12-31 09:08:17	22.4049	112.673	98
1899-12-31 09:08:18	22.404	112.673	97.783
1899-12-31 09:08:19	22.4032	112.672	97.5681
1899-12-31 09:08:20	22.4023	112.672	97.355
1899-12-31 09:08:21	22.4015	112.671	97.1437
1899-12-31 09:08:22	22.4006	112.67	96.934
1899-12-31 09:08:23	22.3998	112.67	96.7258
1899-12-31 09:08:24	22.3989	112.669	96.519
1899-12-31 09:08:25	22.398	112.669	96.3133
1899-12-31 09:08:26	22.397	112.668	96.1087
1899-12-31 09:08:27	22.3961	112.667	95.9051
1899-12-31 09:08:28	22.395	112.667	95.7022
1899-12-31 09:08:29	22.394	112.666	95.5
1899-12-31 09:08:30	22.3929	112.665	95.2983
1899-12-31 09:08:31	22.3917	112.664	95.0967
1899-12-31 09:08:32	22.3905	112.663	94.8948
1899-12-31 09:08:33	22.3893	112.662	94.6922
1899-12-31 09:08:34	22.3881	112.662	94.4886
1899-12-31 09:08:35	22.3868	112.661	94.2835
1899-12-31 09:08:36	22.3856	112.66	94.0766
1899-12-31 09:08:37	22.3843	112.659	93.8674
1899-12-31 09:08:38	22.383	112.658	93.6555
1899-12-31 09:08:39	22.3818	112.657	93.4406
1899-12-31 09:08:40	22.3806	112.656	93.2222
1899-12-31 09:08:41	22.3794	112.655	93
1899-12-31 09:08:42	22.3783	112.655	92.7737
1899-12-31 09:08:43	22.3772	112.654	92.5441
1899-12-31 09:08:44	22.3761	112.653	92.3119
1899-12-31 09:08:45	22.3751	112.652	92.0781
1899-12-31 09:08:46	22.3741	112.652	91.8434
1899-12-31 09:08:47	22.3731	112.651	91.6088
1899-12-31 09:08:48	22.3721	112.65	91.3751
1899-12-31 09:08:49	22.3711	112.65	91.1431
1899-12-31 09:08:50	22.3702	112.649	90.9138
1899-12-31 09:08:51	22.3692	112.648	90.6879
1899-12-31 09:08:52	22.3683	112.647	90.4664
1899-12-31 09:08:53	22.3674	112.647	90.25
1899-12-31 09:08:54	22.3665	112.646	90.0393
1899-12-31 09:08:55	22.3655	112.645	89.8334
1899-12-31 09:08:56	22.3646	112.645	89.6309
1899-12-31 09:08:57	22.3636	112.644	89.4306
1899-12-31 09:08:58	22.3627	112.643	89.2312
1899-12-31 09:08:59	22.3617	112.642	89.0313
1899-12-31 09:09:00	22.3607	112.642	88.8296
1899-12-31 09:09:01	22.3596	112.641	88.625
1899-12-31 09:09:02	22.3585	112.64	88.416
1899-12-31 09:09:03	22.3574	112.64	88.2013
1899-12-31 09:09:04	22.3563	112.639	87.9798
1899-12-31 09:09:05	22.3551	112.638	87.75
1899-12-31 09:09:06	22.3538	112.638	87.5108
1899-12-31 09:09:07	22.3526	112.637	87.2611
1899-12-31 09:09:08	22.3513	112.636	87
1899-12-31 09:09:09	22.3501	112.636	86.7307
1899-12-31 09:09:10	22.3489	112.635	86.4728
1899-12-31 09:09:11	22.3478	112.635	86.25
1899-12-31 09:09:12	22.3468	112.635	86.0756
1899-12-31 09:09:13	22.3458	112.634	85.9216
1899-12-31 09:09:14	22.3447	112.634	85.75
1899-12-31 09:09:15	22.3433	112.634	85.5318
1899-12-31 09:09:16	22.342	112.634	85.2758
1899-12-31 09:09:17	22.3409	112.633	85
1899-12-31 09:09:18	22.3401	112.633	84.7231
1899-12-31 09:09:19	22.3395	112.633	84.466
1899-12-31 09:09:20	22.3384	112.633	84.25
1899-12-31 09:09:21	22.3367	112.633	84.0849
1899-12-31 09:09:22	22.3348	112.633	83.9343
1899-12-31 09:09:23	22.3332	112.633	83.75
1899-12-31 09:09:24	22.3323	112.632	83.502
1899-12-31 09:09:25	22.3317	112.632	83.2321
1899-12-31 09:09:26	22.331	112.632	83
1899-12-31 09:09:27	22.3298	112.632	82.8477
1899-12-31 09:09:28	22.3284	112.632	82.7453
1899-12-31 09:09:29	22.3268	112.632	82.6453
1899-12-31 09:09:30	22.3255	112.632	82.5
1899-12-31 09:09:31	22.3244	112.632	82.2763
1899-12-31 09:09:32	22.3235	112.632	82
1899-12-31 09:09:33	22.3222	112.632	81.7086
1899-12-31 09:09:34	22.3207	112.632	81.4289
1899-12-31 09:09:35	22.3192	112.632	81.1847
1899-12-31 09:09:36	22.3179	112.632	81
1899-12-31 09:09:37	22.3169	112.632	80.8786
1899-12-31 09:09:38	22.3159	112.632	80.7441
1899-12-31 09:09:39	22.3147	112.632	80.5
1899-12-31 09:09:40	22.313	112.632	80.1063
1899-12-31 09:09:41	22.3114	112.632	79.75
1899-12-31 09:09:42	22.3103	112.632	79.5966
1899-12-31 09:09:43	22.3093	112.632	79.5
1899-12-31 09:09:44	22.3079	112.632	79.284
1899-12-31 09:09:45	22.3064	112.633	78.9626
1899-12-31 09:09:46	22.3049	112.633	78.5974
1899-12-31 09:09:47	22.3039	112.633	78.25
1899-12-31 09:09:48	22.3035	112.633	77.966
1899-12-31 09:09:49	22.3033	112.633	77.7274
1899-12-31 09:09:50	22.3027	112.633	77.5
1899-12-31 09:09:51	22.3012	112.633	77.2574
1899-12-31 09:09:52	22.2993	112.633	77.0035
1899-12-31 09:09:53	22.2976	112.633	76.75
1899-12-31 09:09:54	22.2965	112.634	76.5045
1899-12-31 09:09:55	22.2958	112.634	76.2586
1899-12-31 09:09:56	22.2951	112.634	76
1899-12-31 09:09:57	22.2939	112.634	75.72
1899-12-31 09:09:58	22.2924	112.634	75.4237
1899-12-31 09:09:59	22.2907	112.634	75.1198
1899-12-31 09:10:00	22.2888	112.634	74.8172
1899-12-31 09:10:01	22.2869	112.635	74.5243
1899-12-31 09:10:02	22.2852	112.635	74.25
1899-12-31 09:10:03	22.2837	112.635	73.9996
1899-12-31 09:10:04	22.2824	112.635	73.7648
1899-12-31 09:10:05	22.2813	112.635	73.534
1899-12-31 09:10:06	22.2802	112.636	73.2957
1899-12-31 09:10:07	22.2792	112.636	73.0383
1899-12-31 09:10:08	22.2783	112.636	72.75
1899-12-31 09:10:09	22.2773	112.637	72.4255
1899-12-31 09:10:10	22.2761	112.637	72.0838
1899-12-31 09:10:11	22.2747	112.637	71.75
1899-12-31 09:10:12	22.2731	112.638	71.4476
1899-12-31 09:10:13	22.2714	112.639	71.1928
1899-12-31 09:10:14	22.27	112.64	71
1899-12-31 09:10:15	22.2691	112.64	70.8675
1899-12-31 09:10:16	22.2684	112.641	70.7285
1899-12-31 09:10:17	22.2679	112.641	70.5
1899-12-31 09:10:18	22.2673	112.642	70.1288
1899-12-31 09:10:19	22.2665	112.642	69.6804
1899-12-31 09:10:20	22.2653	112.643	69.25
1899-12-31 09:10:21	22.2637	112.645	68.9135
1899-12-31 09:10:22	22.2621	112.646	68.6702
1899-12-31 09:10:23	22.2608	112.647	68.5
1899-12-31 09:10:24	22.2602	112.648	68.3805
1899-12-31 09:10:25	22.2601	112.648	68.28
1899-12-31 09:10:26	22.26	112.648	68.1645
1899-12-31 09:10:27	22.2597	112.648	68
1899-12-31 09:10:28	22.2589	112.649	67.7624
1899-12-31 09:10:29	22.2577	112.65	67.4677
1899-12-31 09:10:30	22.2562	112.652	67.1418
1899-12-31 09:10:31	22.2546	112.653	66.8106
1899-12-31 09:10:32	22.2529	112.655	66.5
1899-12-31 09:10:33	22.2515	112.657	66.2285
1899-12-31 09:10:34	22.2503	112.658	65.9848
1899-12-31 09:10:35	22.2494	112.659	65.75
1899-12-31 09:10:36	22.2487	112.66	65.5087
1899-12-31 09:10:37	22.2482	112.66	65.2584
1899-12-31 09:10:38	22.2475	112.661	65
1899-12-31 09:10:39	22.2467	112.662	64.7367
1899-12-31 09:10:40	22.2457	112.663	64.4816
1899-12-31 09:10:41	22.2447	112.664	64.25
1899-12-31 09:10:42	22.2437	112.665	64.0517
1899-12-31 09:10:43	22.2428	112.666	63.8734
1899-12-31 09:10:44	22.2419	112.667	63.6959
1899-12-31 09:10:45	22.241	112.668	63.5
1899-12-31 09:10:46	22.2401	112.669	63.2718
1899-12-31 09:10:47	22.2392	112.67	63.0179
1899-12-31 09:10:48	22.2382	112.671	62.75
1899-12-31 09:10:49	22.2372	112.672	62.4781
1899-12-31 09:10:50	22.2362	112.673	62.2044
1899-12-31 09:10:51	22.2353	112.674	61.9296
1899-12-31 09:10:52	22.2343	112.675	61.6541
1899-12-31 09:10:53	22.2333	112.676	61.3785
1899-12-31 09:10:54	22.2324	112.677	61.1032
1899-12-31 09:10:55	22.2314	112.678	60.8288
1899-12-31 09:10:56	22.2304	112.68	60.5557
1899-12-31 09:10:57	22.2295	112.681	60.2846
1899-12-31 09:10:58	22.2286	112.682	60.0158
1899-12-31 09:10:59	22.2276	112.683	59.75
1899-12-31 09:11:00	22.2267	112.684	59.4876
1899-12-31 09:11:01	22.2258	112.685	59.2292
1899-12-31 09:11:02	22.2249	112.686	58.9755
1899-12-31 09:11:03	22.224	112.687	58.7269
1899-12-31 09:11:04	22.2231	112.688	58.4843
1899-12-31 09:11:05	22.2223	112.689	58.248
1899-12-31 09:11:06	22.2214	112.69	58.0189
1899-12-31 09:11:07	22.2205	112.691	57.7974
1899-12-31 09:11:08	22.2196	112.692	57.5841
1899-12-31 09:11:09	22.2187	112.693	57.3797
1899-12-31 09:11:10	22.2179	112.694	57.1848
1899-12-31 09:11:11	22.217	112.695	57
1899-12-31 09:11:12	22.2161	112.696	56.8256
1899-12-31 09:11:13	22.2152	112.697	56.6605
1899-12-31 09:11:14	22.2142	112.698	56.5037
1899-12-31 09:11:15	22.2133	112.699	56.3537
1899-12-31 09:11:16	22.2124	112.7	56.2093
1899-12-31 09:11:17	22.2115	112.7	56.0693
1899-12-31 09:11:18	22.2106	112.701	55.9324
1899-12-31 09:11:19	22.2097	112.702	55.7974
1899-12-31 09:11:20	22.2089	112.703	55.6628
1899-12-31 09:11:21	22.208	112.704	55.5276
1899-12-31 09:11:22	22.2071	112.705	55.3904
1899-12-31 09:11:23	22.2063	112.706	55.25
1899-12-31 09:11:24	22.2055	112.707	55.1054
1899-12-31 09:11:25	22.2047	112.708	54.9569
1899-12-31 09:11:26	22.2039	112.709	54.8052
1899-12-31 09:11:27	22.2031	112.71	54.6509
1899-12-31 09:11:28	22.2023	112.71	54.4946
1899-12-31 09:11:29	22.2016	112.711	54.337
1899-12-31 09:11:30	22.2008	112.712	54.1787
1899-12-31 09:11:31	22.2	112.713	54.0204
1899-12-31 09:11:32	22.1991	112.714	53.8626
1899-12-31 09:11:33	22.1983	112.715	53.7061
1899-12-31 09:11:34	22.1974	112.716	53.5513
1899-12-31 09:11:35	22.1966	112.717	53.3991
1899-12-31 09:11:36	22.1956	112.718	53.25
1899-12-31 09:11:37	22.1947	112.719	53.1045
1899-12-31 09:11:38	22.1937	112.72	52.9622
1899-12-31 09:11:39	22.1927	112.721	52.8227
1899-12-31 09:11:40	22.1917	112.722	52.6855
1899-12-31 09:11:41	22.1907	112.723	52.5502
1899-12-31 09:11:42	22.1897	112.724	52.4162
1899-12-31 09:11:43	22.1887	112.725	52.2832
1899-12-31 09:11:44	22.1878	112.726	52.1505
1899-12-31 09:11:45	22.1869	112.727	52.0177
1899-12-31 09:11:46	22.186	112.728	51.8844
1899-12-31 09:11:47	22.1852	112.729	51.75
1899-12-31 09:11:48	22.1845	112.73	51.6143
1899-12-31 09:11:49	22.1839	112.73	51.4774
1899-12-31 09:11:50	22.1833	112.731	51.3397
1899-12-31 09:11:51	22.1827	112.731	51.2016
1899-12-31 09:11:52	22.1822	112.732	51.0634
1899-12-31 09:11:53	22.1816	112.732	50.9256
1899-12-31 09:11:54	22.1811	112.733	50.7884
1899-12-31 09:11:55	22.1805	112.734	50.6523
1899-12-31 09:11:56	22.1799	112.734	50.5176
1899-12-31 09:11:57	22.1793	112.735	50.3846
1899-12-31 09:11:58	22.1785	112.736	50.2538
1899-12-31 09:11:59	22.1777	112.737	50.1255
1899-12-31 09:12:00	22.1768	112.738	50
1899-12-31 09:12:01	22.1758	112.739	49.8786
1899-12-31 09:12:02	22.1748	112.74	49.7655
1899-12-31 09:12:03	22.1737	112.742	49.666
1899-12-31 09:12:04	22.1726	112.743	49.5851
1899-12-31 09:12:05	22.1716	112.744	49.5281
1899-12-31 09:12:06	22.1707	112.745	49.5
1899-12-31 09:12:07	22.1699	112.746	49.4996
1899-12-31 09:12:08	22.1691	112.747	49.5
1899-12-31 09:12:09	22.1682	112.749	49.4752
1899-12-31 09:12:10	22.1672	112.75	49.4289
1899-12-31 09:12:11	22.1662	112.751	49.3721
1899-12-31 09:12:12	22.1652	112.753	49.316
1899-12-31 09:12:13	22.1644	112.754	49.2716
1899-12-31 09:12:14	22.1638	112.754	49.25
1899-12-31 09:12:15	22.1634	112.755	49.2566
1899-12-31 09:12:16	22.1631	112.755	49.2741
1899-12-31 09:12:17	22.1628	112.756	49.2796
1899-12-31 09:12:18	22.1622	112.757	49.25
1899-12-31 09:12:19	22.1612	112.758	49.1727
1899-12-31 09:12:20	22.16	112.759	49.0764
1899-12-31 09:12:21	22.1589	112.761	49
1899-12-31 09:12:22	22.1581	112.762	48.9721
1899-12-31 09:12:23	22.1574	112.763	48.9798
1899-12-31 09:12:24	22.1568	112.763	49
1899-12-31 09:12:25	22.1561	112.764	49.0136
1899-12-31 09:12:26	22.1554	112.765	49.0188
1899-12-31 09:12:27	22.1546	112.766	49.0177
1899-12-31 09:12:28	22.1537	112.767	49.0127
1899-12-31 09:12:29	22.1529	112.769	49.0061
1899-12-31 09:12:30	22.152	112.77	49
1899-12-31 09:12:31	22.1511	112.771	48.9964
1899-12-31 09:12:32	22.1503	112.772	48.995
1899-12-31 09:12:33	22.1494	112.773	48.9953
1899-12-31 09:12:34	22.1486	112.774	48.9966
1899-12-31 09:12:35	22.1479	112.775	48.9984
1899-12-31 09:12:36	22.1471	112.776	49
1899-12-31 09:12:37	22.1463	112.777	49.0009
1899-12-31 09:12:38	22.1456	112.778	49.0012
1899-12-31 09:12:39	22.1449	112.779	49.0011
1899-12-31 09:12:40	22.1442	112.78	49.0007
1899-12-31 09:12:41	22.1435	112.781	49.0003
1899-12-31 09:12:42	22.1427	112.782	49
1899-12-31 09:12:43	22.1419	112.783	48.9999
1899-12-31 09:12:44	22.1412	112.784	49.0001
1899-12-31 09:12:45	22.1404	112.785	49.0003
1899-12-31 09:12:46	22.1395	112.786	49.0004
1899-12-31 09:12:47	22.1387	112.787	49.0004
1899-12-31 09:12:48	22.1379	112.788	49
1899-12-31 09:12:49	22.1371	112.789	48.9993
1899-12-31 09:12:50	22.1363	112.79	48.9984
1899-12-31 09:12:51	22.1355	112.791	48.9978
1899-12-31 09:12:52	22.1347	112.792	48.9976
1899-12-31 09:12:53	22.1339	112.793	48.9983
1899-12-31 09:12:54	22.1332	112.794	49
1899-12-31 09:12:55	22.1324	112.795	49.0029
1899-12-31 09:12:56	22.1317	112.796	49.0061
1899-12-31 09:12:57	22.1309	112.797	49.0086
1899-12-31 09:12:58	22.1302	112.798	49.0091
1899-12-31 09:12:59	22.1295	112.799	49.0066
1899-12-31 09:13:00	22.1288	112.8	49
1899-12-31 09:13:01	22.1281	112.8	48.9891
1899-12-31 09:13:02	22.1274	112.801	48.977
1899-12-31 09:13:03	22.1268	112.802	48.968
1899-12-31 09:13:04	22.1261	112.803	48.9661
1899-12-31 09:13:05	22.1253	112.804	48.9754
1899-12-31 09:13:06	22.1245	112.805	49
1899-12-31 09:13:07	22.1237	112.806	49.042
1899-12-31 09:13:08	22.1228	112.807	49.095
1899-12-31 09:13:09	22.122	112.809	49.1507
1899-12-31 09:13:10	22.1211	112.81	49.2007
1899-12-31 09:13:11	22.1202	112.811	49.2366
1899-12-31 09:13:12	22.1194	112.812	49.25
1899-12-31 09:13:13	22.1186	112.813	49.2353
1899-12-31 09:13:14	22.1179	112.814	49.1984
1899-12-31 09:13:15	22.1172	112.815	49.1478
1899-12-31 09:13:16	22.1165	112.816	49.0921
1899-12-31 09:13:17	22.1158	112.817	49.04
1899-12-31 09:13:18	22.1151	112.818	49
1899-12-31 09:13:19	22.1143	112.819	48.9784
1899-12-31 09:13:20	22.1135	112.82	48.9724
1899-12-31 09:13:21	22.1127	112.821	48.9767
1899-12-31 09:13:22	22.1119	112.822	48.9862
1899-12-31 09:13:23	22.1111	112.823	48.9957
1899-12-31 09:13:24	22.1103	112.824	49
1899-12-31 09:13:25	22.1096	112.825	48.9956
1899-12-31 09:13:26	22.1088	112.826	48.9861
1899-12-31 09:13:27	22.1081	112.827	48.9765
1899-12-31 09:13:28	22.1074	112.828	48.9722
1899-12-31 09:13:29	22.1067	112.828	48.9783
1899-12-31 09:13:30	22.1059	112.829	49
1899-12-31 09:13:31	22.1052	112.83	49.0403
1899-12-31 09:13:32	22.1044	112.831	49.0927
1899-12-31 09:13:33	22.1037	112.832	49.1485
1899-12-31 09:13:34	22.1029	112.833	49.1992
1899-12-31 09:13:35	22.1021	112.834	49.2359
1899-12-31 09:13:36	22.1014	112.835	49.25
1899-12-31 09:13:37	22.1006	112.836	49.2357
1899-12-31 09:13:38	22.0999	112.837	49.1989
1899-12-31 09:13:39	22.0992	112.838	49.1482
1899-12-31 09:13:40	22.0984	112.839	49.0923
1899-12-31 09:13:41	22.0977	112.84	49.04
1899-12-31 09:13:42	22.0969	112.841	49
1899-12-31 09:13:43	22.0961	112.842	48.9786
1899-12-31 09:13:44	22.0953	112.843	48.9731
1899-12-31 09:13:45	22.0944	112.844	48.9783
1899-12-31 09:13:46	22.0936	112.846	48.9889
1899-12-31 09:13:47	22.0927	112.847	49
1899-12-31 09:13:48	22.0919	112.848	49.0073
1899-12-31 09:13:49	22.0911	112.849	49.0107
1899-12-31 09:13:50	22.0903	112.85	49.0111
1899-12-31 09:13:51	22.0896	112.851	49.0093
1899-12-31 09:13:52	22.0889	112.852	49.0063
1899-12-31 09:13:53	22.0882	112.852	49.0029
1899-12-31 09:13:54	22.0876	112.853	49
1899-12-31 09:13:55	22.087	112.854	48.9983
1899-12-31 09:13:56	22.0864	112.855	48.9976
1899-12-31 09:13:57	22.0858	112.856	48.9977
1899-12-31 09:13:58	22.0852	112.856	48.9984
1899-12-31 09:13:59	22.0846	112.857	48.9992
1899-12-31 09:14:00	22.0839	112.858	49
1899-12-31 09:14:01	22.0832	112.859	49.0005
1899-12-31 09:14:02	22.0824	112.86	49.0006
1899-12-31 09:14:03	22.0816	112.861	49.0006
1899-12-31 09:14:04	22.0807	112.862	49.0004
1899-12-31 09:14:05	22.0799	112.863	49.0002
1899-12-31 09:14:06	22.0791	112.864	49
1899-12-31 09:14:07	22.0784	112.865	48.9999
1899-12-31 09:14:08	22.0776	112.866	48.9998
1899-12-31 09:14:09	22.0769	112.867	48.9998
1899-12-31 09:14:10	22.0762	112.868	48.9999
1899-12-31 09:14:11	22.0754	112.869	48.9999
1899-12-31 09:14:12	22.0746	112.87	49
1899-12-31 09:14:13	22.0737	112.871	49
1899-12-31 09:14:14	22.0728	112.872	49
1899-12-31 09:14:15	22.0719	112.874	49
1899-12-31 09:14:16	22.071	112.875	49
1899-12-31 09:14:17	22.0702	112.876	49
1899-12-31 09:14:18	22.0693	112.877	49
1899-12-31 09:14:19	22.0686	112.878	49
1899-12-31 09:14:20	22.0679	112.879	49
1899-12-31 09:14:21	22.0672	112.88	49
1899-12-31 09:14:22	22.0665	112.881	49
1899-12-31 09:14:23	22.0658	112.882	49
1899-12-31 09:14:24	22.0651	112.883	49
1899-12-31 09:14:25	22.0642	112.884	49
1899-12-31 09:14:26	22.0634	112.885	49
1899-12-31 09:14:27	22.0625	112.886	49
1899-12-31 09:14:28	22.0616	112.887	49
1899-12-31 09:14:29	22.0608	112.888	49
1899-12-31 09:14:30	22.0601	112.889	49
1899-12-31 09:14:31	22.0596	112.89	49
1899-12-31 09:14:32	22.0591	112.89	49
1899-12-31 09:14:33	22.0587	112.891	49
1899-12-31 09:14:34	22.0583	112.891	49
1899-12-31 09:14:35	22.0579	112.892	49
1899-12-31 09:14:36	22.0574	112.892	49
1899-12-31 09:14:37	22.0569	112.893	49
1899-12-31 09:14:38	22.0562	112.894	49
1899-12-31 09:14:39	22.0554	112.895	49
1899-12-31 09:14:40	22.0546	112.896	49
1899-12-31 09:14:41	22.0538	112.897	49
1899-12-31 09:14:42	22.0529	112.898	49
1899-12-31 09:14:43	22.0521	112.899	49
1899-12-31 09:14:44	22.0512	112.901	49
1899-12-31 09:14:45	22.0503	112.902	49
1899-12-31 09:14:46	22.0495	112.903	49
1899-12-31 09:14:47	22.0486	112.904	49
1899-12-31 09:14:48	22.0477	112.905	49
1899-12-31 09:14:49	22.0467	112.906	49
1899-12-31 09:14:50	22.0458	112.908	49
1899-12-31 09:14:51	22.0449	112.909	49
1899-12-31 09:14:52	22.0439	112.91	49
1899-12-31 09:14:53	22.0429	112.911	49
1899-12-31 09:14:54	22.0419	112.913	49
1899-12-31 09:14:55	22.041	112.914	49
1899-12-31 09:14:56	22.0401	112.915	49
1899-12-31 09:14:57	22.0392	112.916	49
1899-12-31 09:14:58	22.0384	112.917	49
1899-12-31 09:14:59	22.0377	112.918	49
1899-12-31 09:15:00	22.037	112.919	49
1899-12-31 09:15:01	22.0363	112.92	49
1899-12-31 09:15:02	22.0356	112.921	49
1899-12-31 09:15:03	22.0349	112.922	49
1899-12-31 09:15:04	22.0342	112.923	49
1899-12-31 09:15:05	22.0334	112.924	49
1899-12-31 09:15:06	22.0327	112.925	49
1899-12-31 09:15:07	22.0319	112.926	49
1899-12-31 09:15:08	22.031	112.927	49
1899-12-31 09:15:09	22.0302	112.928	49
1899-12-31 09:15:10	22.0293	112.929	49
1899-12-31 09:15:11	22.0285	112.93	49
1899-12-31 09:15:12	22.0276	112.931	49
1899-12-31 09:15:13	22.0268	112.932	49
1899-12-31 09:15:14	22.0261	112.933	49
1899-12-31 09:15:15	22.0255	112.934	49
1899-12-31 09:15:16	22.0251	112.934	49
1899-12-31 09:15:17	22.0247	112.935	48.9999
1899-12-31 09:15:18	22.0243	112.935	48.9999
1899-12-31 09:15:19	22.024	112.936	48.9999
1899-12-31 09:15:20	22.0235	112.937	48.9999
1899-12-31 09:15:21	22.0229	112.937	49
1899-12-31 09:15:22	22.0221	112.938	49.0002
1899-12-31 09:15:23	22.0212	112.94	49.0003
1899-12-31 09:15:24	22.0202	112.941	49.0005
1899-12-31 09:15:25	22.0192	112.942	49.0005
1899-12-31 09:15:26	22.0182	112.943	49.0004
1899-12-31 09:15:27	22.0173	112.945	49
1899-12-31 09:15:28	22.0165	112.946	48.9994
1899-12-31 09:15:29	22.0158	112.946	48.9987
1899-12-31 09:15:30	22.0152	112.947	48.9981
1899-12-31 09:15:31	22.0146	112.948	48.9977
1899-12-31 09:15:32	22.0141	112.949	48.9978
1899-12-31 09:15:33	22.0134	112.95	48.9985
1899-12-31 09:15:34	22.0127	112.95	49
1899-12-31 09:15:35	22.0118	112.952	49.0023
1899-12-31 09:15:36	22.0109	112.953	49.0045
1899-12-31 09:15:37	22.0099	112.954	49.0056
1899-12-31 09:15:38	22.0089	112.955	49.0045
1899-12-31 09:15:39	22.008	112.957	49
1899-12-31 09:15:40	22.0071	112.958	48.9919
1899-12-31 09:15:41	22.0064	112.959	48.9826
1899-12-31 09:15:42	22.0057	112.96	48.9756
1899-12-31 09:15:43	22.005	112.961	48.9739
1899-12-31 09:15:44	22.0044	112.961	48.981
1899-12-31 09:15:45	22.0038	112.962	49
1899-12-31 09:15:46	22.0033	112.963	49.0329
1899-12-31 09:15:47	22.0028	112.964	49.076
1899-12-31 09:15:48	22.0022	112.964	49.1243
1899-12-31 09:15:49	22.0017	112.965	49.1727
1899-12-31 09:15:50	22.0012	112.966	49.2163
1899-12-31 09:15:51	22.0006	112.966	49.25
1899-12-31 09:15:52	22	112.967	49.2701
1899-12-31 09:15:53	21.9994	112.968	49.2783
1899-12-31 09:15:54	21.9987	112.969	49.2774
1899-12-31 09:15:55	21.998	112.97	49.2704
1899-12-31 09:15:56	21.9974	112.971	49.2603
1899-12-31 09:15:57	21.9966	112.972	49.25
1899-12-31 09:15:58	21.9959	112.972	49.2419
1899-12-31 09:15:59	21.9952	112.973	49.2364
1899-12-31 09:16:00	21.9944	112.974	49.2331
1899-12-31 09:16:01	21.9937	112.975	49.232
1899-12-31 09:16:02	21.993	112.976	49.2327
1899-12-31 09:16:03	21.9923	112.977	49.2351
1899-12-31 09:16:04	21.9916	112.978	49.2389
1899-12-31 09:16:05	21.9909	112.979	49.244
1899-12-31 09:16:06	21.9903	112.98	49.25
1899-12-31 09:16:07	21.9897	112.98	49.2567
1899-12-31 09:16:08	21.9892	112.981	49.263
1899-12-31 09:16:09	21.9886	112.982	49.2679
1899-12-31 09:16:10	21.9881	112.982	49.2701
1899-12-31 09:16:11	21.9876	112.983	49.2687
1899-12-31 09:16:12	21.987	112.984	49.2623
1899-12-31 09:16:13	21.9864	112.985	49.25
1899-12-31 09:16:14	21.9858	112.985	49.2309
1899-12-31 09:16:15	21.9851	112.986	49.206
1899-12-31 09:16:16	21.9844	112.987	49.1763
1899-12-31 09:16:17	21.9837	112.988	49.1432
1899-12-31 09:16:18	21.9829	112.989	49.1078
1899-12-31 09:16:19	21.9822	112.99	49.0713
1899-12-31 09:16:20	21.9814	112.991	49.035
1899-12-31 09:16:21	21.9807	112.992	49
1899-12-31 09:16:22	21.9799	112.993	48.967
1899-12-31 09:16:23	21.9793	112.994	48.934
1899-12-31 09:16:24	21.9786	112.995	48.8983
1899-12-31 09:16:25	21.9779	112.996	48.8575
1899-12-31 09:16:26	21.9773	112.996	48.8089
1899-12-31 09:16:27	21.9766	112.997	48.75
1899-12-31 09:16:28	21.976	112.998	48.6791
1899-12-31 09:16:29	21.9754	112.999	48.5987
1899-12-31 09:16:30	21.9748	113	48.5122
1899-12-31 09:16:31	21.9742	113	48.4229
1899-12-31 09:16:32	21.9737	113.001	48.3344
1899-12-31 09:16:33	21.9731	113.002	48.25
1899-12-31 09:16:34	21.9725	113.003	48.1719
1899-12-31 09:16:35	21.9719	113.003	48.0972
1899-12-31 09:16:36	21.9713	113.004	48.0217
1899-12-31 09:16:37	21.9707	113.005	47.9415
1899-12-31 09:16:38	21.9701	113.006	47.8523
1899-12-31 09:16:39	21.9694	113.007	47.75
1899-12-31 09:16:40	21.9688	113.007	47.6322
1899-12-31 09:16:41	21.9681	113.008	47.5034
1899-12-31 09:16:42	21.9674	113.009	47.3697
1899-12-31 09:16:43	21.9668	113.01	47.2371
1899-12-31 09:16:44	21.9661	113.011	47.1118
1899-12-31 09:16:45	21.9655	113.012	47
1899-12-31 09:16:46	21.9649	113.012	46.9056
1899-12-31 09:16:47	21.9643	113.013	46.8243
1899-12-31 09:16:48	21.9637	113.014	46.7496
1899-12-31 09:16:49	21.9632	113.015	46.675
1899-12-31 09:16:50	21.9626	113.015	46.5939
1899-12-31 09:16:51	21.962	113.016	46.5
1899-12-31 09:16:52	21.9614	113.017	46.3888
1899-12-31 09:16:53	21.9608	113.018	46.2641
1899-12-31 09:16:54	21.9602	113.019	46.1319
1899-12-31 09:16:55	21.9596	113.019	45.9982
1899-12-31 09:16:56	21.959	113.02	45.8689
1899-12-31 09:16:57	21.9584	113.021	45.75
1899-12-31 09:16:58	21.9578	113.022	45.6458
1899-12-31 09:16:59	21.9572	113.022	45.5546
1899-12-31 09:17:00	21.9566	113.023	45.4728
1899-12-31 09:17:01	21.9561	113.024	45.397
1899-12-31 09:17:02	21.9555	113.025	45.3239
1899-12-31 09:17:03	21.9549	113.025	45.25
1899-12-31 09:17:04	21.9544	113.026	45.1726
1899-12-31 09:17:05	21.9538	113.027	45.0917
1899-12-31 09:17:06	21.9532	113.028	45.0083
1899-12-31 09:17:07	21.9526	113.029	44.923
1899-12-31 09:17:08	21.952	113.029	44.8366
1899-12-31 09:17:09	21.9514	113.03	44.75
1899-12-31 09:17:10	21.9508	113.031	44.6638
1899-12-31 09:17:11	21.9502	113.032	44.5785
1899-12-31 09:17:12	21.9497	113.032	44.4942
1899-12-31 09:17:13	21.9492	113.033	44.4112
1899-12-31 09:17:14	21.9487	113.034	44.3297
1899-12-31 09:17:15	21.9482	113.034	44.25
1899-12-31 09:17:16	21.9478	113.035	44.172
1899-12-31 09:17:17	21.9474	113.035	44.0943
1899-12-31 09:17:18	21.9469	113.036	44.015
1899-12-31 09:17:19	21.9465	113.036	43.9324
1899-12-31 09:17:20	21.946	113.037	43.8447
1899-12-31 09:17:21	21.9455	113.038	43.75
1899-12-31 09:17:22	21.9449	113.038	43.6474
1899-12-31 09:17:23	21.9443	113.039	43.5387
1899-12-31 09:17:24	21.9437	113.04	43.4267
1899-12-31 09:17:25	21.943	113.041	43.3142
1899-12-31 09:17:26	21.9423	113.042	43.2037
1899-12-31 09:17:27	21.9416	113.043	43.0981
1899-12-31 09:17:28	21.941	113.044	43
1899-12-31 09:17:29	21.9404	113.044	42.9111
1899-12-31 09:17:30	21.9398	113.045	42.829
1899-12-31 09:17:31	21.9393	113.046	42.7503
1899-12-31 09:17:32	21.9387	113.046	42.6715
1899-12-31 09:17:33	21.9382	113.047	42.5892
1899-12-31 09:17:34	21.9377	113.048	42.5
1899-12-31 09:17:35	21.9372	113.049	42.4012
1899-12-31 09:17:36	21.9366	113.049	42.2933
1899-12-31 09:17:37	21.9361	113.05	42.1776
1899-12-31 09:17:38	21.9355	113.051	42.0555
1899-12-31 09:17:39	21.935	113.051	41.9281
1899-12-31 09:17:40	21.9345	113.052	41.7969
1899-12-31 09:17:41	21.9339	113.053	41.663
1899-12-31 09:17:42	21.9334	113.054	41.5279
1899-12-31 09:17:43	21.9328	113.054	41.3927
1899-12-31 09:17:44	21.9323	113.055	41.2588
1899-12-31 09:17:45	21.9318	113.056	41.1275
1899-12-31 09:17:46	21.9312	113.056	41
1899-12-31 09:17:47	21.9307	113.057	40.8775
1899-12-31 09:17:48	21.9302	113.058	40.76
1899-12-31 09:17:49	21.9297	113.058	40.6475
1899-12-31 09:17:50	21.9292	113.059	40.5398
1899-12-31 09:17:51	21.9287	113.06	40.4369
1899-12-31 09:17:52	21.9282	113.06	40.3386
1899-12-31 09:17:53	21.9277	113.061	40.2449
1899-12-31 09:17:54	21.9272	113.062	40.1555
1899-12-31 09:17:55	21.9267	113.062	40.0705
1899-12-31 09:17:56	21.9262	113.063	39.9897
1899-12-31 09:17:57	21.9257	113.064	39.913
1899-12-31 09:17:58	21.9252	113.064	39.8404
1899-12-31 09:17:59	21.9247	113.065	39.7716
1899-12-31 09:18:00	21.9242	113.065	39.7066
1899-12-31 09:18:01	21.9237	113.066	39.6453
1899-12-31 09:18:02	21.9232	113.067	39.5876
1899-12-31 09:18:03	21.9227	113.067	39.5334
1899-12-31 09:18:04	21.9223	113.068	39.4825
1899-12-31 09:18:05	21.9218	113.069	39.4349
1899-12-31 09:18:06	21.9213	113.069	39.3905
1899-12-31 09:18:07	21.9208	113.07	39.3491
1899-12-31 09:18:08	21.9203	113.071	39.3107
1899-12-31 09:18:09	21.9198	113.071	39.2751
1899-12-31 09:18:10	21.9193	113.072	39.2423
1899-12-31 09:18:11	21.9187	113.073	39.2121
1899-12-31 09:18:12	21.9182	113.073	39.1844
1899-12-31 09:18:13	21.9177	113.074	39.1592
1899-12-31 09:18:14	21.9172	113.075	39.1363
1899-12-31 09:18:15	21.9166	113.075	39.1155
1899-12-31 09:18:16	21.9161	113.076	39.097
1899-12-31 09:18:17	21.9156	113.077	39.0804
1899-12-31 09:18:18	21.915	113.077	39.0657
1899-12-31 09:18:19	21.9145	113.078	39.0528
1899-12-31 09:18:20	21.9139	113.079	39.0416
1899-12-31 09:18:21	21.9133	113.079	39.0319
1899-12-31 09:18:22	21.9127	113.08	39.0238
1899-12-31 09:18:23	21.9121	113.081	39.017
1899-12-31 09:18:24	21.9115	113.082	39.0115
1899-12-31 09:18:25	21.9109	113.083	39.0071
1899-12-31 09:18:26	21.9103	113.083	39.0038
1899-12-31 09:18:27	21.9097	113.084	39.0015
1899-12-31 09:18:28	21.909	113.085	39
1899-12-31 09:18:29	21.9084	113.086	38.9992
1899-12-31 09:18:30	21.9077	113.087	38.999
1899-12-31 09:18:31	21.9071	113.087	38.9992
1899-12-31 09:18:32	21.9064	113.088	38.9995
1899-12-31 09:18:33	21.9058	113.089	38.9998
1899-12-31 09:18:34	21.9052	113.09	39
1899-12-31 09:18:35	21.9046	113.091	38.9998
1899-12-31 09:18:36	21.9041	113.091	38.9995
1899-12-31 09:18:37	21.9036	113.092	38.9992
1899-12-31 09:18:38	21.903	113.093	38.999
1899-12-31 09:18:39	21.9025	113.093	38.9992
1899-12-31 09:18:40	21.9019	113.094	39
1899-12-31 09:18:41	21.9013	113.095	39.0014
1899-12-31 09:18:42	21.9007	113.096	39.003
1899-12-31 09:18:43	21.9	113.097	39.0042
1899-12-31 09:18:44	21.8994	113.097	39.0045
1899-12-31 09:18:45	21.8988	113.098	39.0033
1899-12-31 09:18:46	21.8982	113.099	39
1899-12-31 09:18:47	21.8976	113.1	38.9946
1899-12-31 09:18:48	21.8971	113.1	38.9886
1899-12-31 09:18:49	21.8967	113.101	38.9841
1899-12-31 09:18:50	21.8962	113.102	38.9831
1899-12-31 09:18:51	21.8957	113.102	38.9877
1899-12-31 09:18:52	21.8952	113.103	39
1899-12-31 09:18:53	21.8946	113.104	39.0203
1899-12-31 09:18:54	21.8941	113.104	39.0427
1899-12-31 09:18:55	21.8934	113.105	39.0596
1899-12-31 09:18:56	21.8928	113.106	39.0631
1899-12-31 09:18:57	21.8922	113.107	39.0458
1899-12-31 09:18:58	21.8916	113.107	39
1899-12-31 09:18:59	21.891	113.108	38.9206
1899-12-31 09:19:00	21.8904	113.109	38.8127
1899-12-31 09:19:01	21.8899	113.109	38.684
1899-12-31 09:19:02	21.8893	113.11	38.5422
1899-12-31 09:19:03	21.8888	113.111	38.395
1899-12-31 09:19:04	21.8884	113.111	38.25
1899-12-31 09:19:05	21.888	113.112	38.1135
1899-12-31 09:19:06	21.8875	113.112	37.9856
1899-12-31 09:19:07	21.8871	113.113	37.8648
1899-12-31 09:19:08	21.8865	113.113	37.75
1899-12-31 09:19:09	21.8859	113.114	37.6356
1899-12-31 09:19:10	21.8852	113.115	37.5
1899-12-31 09:19:11	21.8845	113.116	37.3283
1899-12-31 09:19:12	21.8837	113.116	37.1486
1899-12-31 09:19:13	21.883	113.117	37
1899-12-31 09:19:14	21.8824	113.118	36.9072
1899-12-31 09:19:15	21.8818	113.118	36.839
1899-12-31 09:19:16	21.8812	113.119	36.75
1899-12-31 09:19:17	21.8806	113.12	36.6075
1899-12-31 09:19:18	21.88	113.12	36.4304
1899-12-31 09:19:19	21.8794	113.121	36.25
1899-12-31 09:19:20	21.8788	113.122	36.0921
1899-12-31 09:19:21	21.8784	113.122	35.9587
1899-12-31 09:19:22	21.8779	113.123	35.8459
1899-12-31 09:19:23	21.8774	113.123	35.75
1899-12-31 09:19:24	21.8769	113.124	35.6661
1899-12-31 09:19:25	21.8763	113.124	35.5859
1899-12-31 09:19:26	21.8757	113.125	35.5
1899-12-31 09:19:27	21.8752	113.126	35.4009
1899-12-31 09:19:28	21.8746	113.126	35.2888
1899-12-31 09:19:29	21.874	113.127	35.1657
1899-12-31 09:19:30	21.8734	113.128	35.0335
1899-12-31 09:19:31	21.8728	113.128	34.8943
1899-12-31 09:19:32	21.8721	113.129	34.75
1899-12-31 09:19:33	21.8715	113.13	34.6025
1899-12-31 09:19:34	21.8708	113.131	34.4529
1899-12-31 09:19:35	21.8701	113.131	34.302
1899-12-31 09:19:36	21.8694	113.132	34.1508
1899-12-31 09:19:37	21.8688	113.133	34
1899-12-31 09:19:38	21.8683	113.133	33.8505
1899-12-31 09:19:39	21.8678	113.134	33.7027
1899-12-31 09:19:40	21.8674	113.134	33.5569
1899-12-31 09:19:41	21.867	113.135	33.4135
1899-12-31 09:19:42	21.8666	113.135	33.2726
1899-12-31 09:19:43	21.8661	113.136	33.1347
1899-12-31 09:19:44	21.8656	113.136	33
1899-12-31 09:19:45	21.865	113.137	32.8688
1899-12-31 09:19:46	21.8644	113.138	32.7406
1899-12-31 09:19:47	21.8637	113.138	32.6151
1899-12-31 09:19:48	21.863	113.139	32.4918
1899-12-31 09:19:49	21.8624	113.14	32.3703
1899-12-31 09:19:50	21.8617	113.141	32.25
1899-12-31 09:19:51	21.8611	113.141	32.1304
1899-12-31 09:19:52	21.8606	113.142	32.0104
1899-12-31 09:19:53	21.8601	113.142	31.8887
1899-12-31 09:19:54	21.8595	113.143	31.7639
1899-12-31 09:19:55	21.859	113.144	31.6347
1899-12-31 09:19:56	21.8585	113.144	31.5
1899-12-31 09:19:57	21.8579	113.145	31.3595
1899-12-31 09:19:58	21.8574	113.145	31.2177
1899-12-31 09:19:59	21.8568	113.146	31.0803
1899-12-31 09:20:00	21.8562	113.147	30.9527
1899-12-31 09:20:01	21.8557	113.147	30.8408
1899-12-31 09:20:02	21.8551	113.148	30.75
1899-12-31 09:20:03	21.8545	113.148	30.6835
1899-12-31 09:20:04	21.854	113.149	30.6346
1899-12-31 09:20:05	21.8535	113.15	30.5938
1899-12-31 09:20:06	21.8529	113.15	30.5521
1899-12-31 09:20:07	21.8524	113.151	30.5
1899-12-31 09:20:08	21.8518	113.151	30.4311
1899-12-31 09:20:09	21.8512	113.152	30.3496
1899-12-31 09:20:10	21.8507	113.153	30.2626
1899-12-31 09:20:11	21.8501	113.153	30.1771
1899-12-31 09:20:12	21.8496	113.154	30.1001
1899-12-31 09:20:13	21.8492	113.154	30.0388
1899-12-31 09:20:14	21.8487	113.155	30
1899-12-31 09:20:15	21.8484	113.155	29.9875
1899-12-31 09:20:16	21.848	113.156	29.9918
1899-12-31 09:20:17	21.8476	113.157	30
1899-12-31 09:20:18	21.8471	113.157	30.0021
1899-12-31 09:20:19	21.8466	113.158	30
1899-12-31 09:20:20	21.8462	113.159	29.9979
1899-12-31 09:20:21	21.8459	113.16	29.9975
1899-12-31 09:20:22	21.8457	113.161	30
1899-12-31 09:20:23	21.8455	113.162	30.0055
1899-12-31 09:20:24	21.8454	113.162	30.0104
1899-12-31 09:20:25	21.8453	113.163	30.0101
1899-12-31 09:20:26	21.8453	113.163	30
1899-12-31 09:20:27	21.8453	113.164	29.9806
1899-12-31 09:20:28	21.8453	113.164	29.9722
1899-12-31 09:20:29	21.8453	113.165	30
1899-12-31 09:20:30	21.8453	113.165	30.0781
1899-12-31 09:20:31	21.8454	113.166	30.1755
1899-12-31 09:20:32	21.8455	113.167	30.25
1899-12-31 09:20:33	21.8456	113.168	30.2717
1899-12-31 09:20:34	21.8457	113.168	30.2608
1899-12-31 09:20:35	21.8458	113.169	30.25
1899-12-31 09:20:36	21.8461	113.17	30.2609
1899-12-31 09:20:37	21.8464	113.171	30.2718
1899-12-31 09:20:38	21.8466	113.172	30.25
1899-12-31 09:20:39	21.8468	113.173	30.1754
1899-12-31 09:20:40	21.847	113.174	30.0778
1899-12-31 09:20:41	21.8472	113.175	30
1899-12-31 09:20:42	21.8475	113.175	29.9729
1899-12-31 09:20:43	21.8477	113.176	29.9816
1899-12-31 09:20:44	21.848	113.177	30
1899-12-31 09:20:45	21.8482	113.178	30.0073
1899-12-31 09:20:46	21.8483	113.178	30.005
1899-12-31 09:20:47	21.8485	113.179	30
1899-12-31 09:20:48	21.8487	113.18	29.9979
1899-12-31 09:20:49	21.8489	113.181	29.9985
1899-12-31 09:20:50	21.8492	113.181	30
1899-12-31 09:20:51	21.8494	113.182	30.001
1899-12-31 09:20:52	21.8496	113.183	30.0013
1899-12-31 09:20:53	21.8498	113.183	30.0012
1899-12-31 09:20:54	21.85	113.184	30.0008
1899-12-31 09:20:55	21.8502	113.185	30.0003
1899-12-31 09:20:56	21.8504	113.186	30
1899-12-31 09:20:57	21.8506	113.186	29.9999
1899-12-31 09:20:58	21.8508	113.187	30
1899-12-31 09:20:59	21.851	113.188	30
1899-12-31 09:21:00	21.8512	113.188	30.0001
1899-12-31 09:21:01	21.8514	113.189	30
1899-12-31 09:21:02	21.8515	113.189	30
1899-12-31 09:21:03	21.8517	113.19	30
1899-12-31 09:21:04	21.8519	113.191	30
1899-12-31 09:21:05	21.8521	113.191	30
1899-12-31 09:21:06	21.8523	113.192	30
1899-12-31 09:21:07	21.8526	113.193	30
1899-12-31 09:21:08	21.8528	113.194	30
1899-12-31 09:21:09	21.8531	113.195	30
1899-12-31 09:21:10	21.8534	113.196	30
1899-12-31 09:21:11	21.8536	113.196	30
1899-12-31 09:21:12	21.8539	113.197	30
1899-12-31 09:21:13	21.8542	113.198	30
1899-12-31 09:21:14	21.8544	113.199	30
1899-12-31 09:21:15	21.8547	113.2	30
1899-12-31 09:21:16	21.8549	113.201	30
1899-12-31 09:21:17	21.8551	113.201	30
1899-12-31 09:21:18	21.8553	113.202	30
1899-12-31 09:21:19	21.8554	113.203	30
1899-12-31 09:21:20	21.8556	113.203	30
1899-12-31 09:21:21	21.8557	113.204	30
1899-12-31 09:21:22	21.8559	113.204	30
1899-12-31 09:21:23	21.856	113.205	30
1899-12-31 09:21:24	21.8562	113.205	30
1899-12-31 09:21:25	21.8563	113.206	30
1899-12-31 09:21:26	21.8565	113.206	30
1899-12-31 09:21:27	21.8566	113.207	30
1899-12-31 09:21:28	21.8568	113.207	30
1899-12-31 09:21:29	21.857	113.208	30
1899-12-31 09:21:30	21.8572	113.209	30
1899-12-31 09:21:31	21.8574	113.209	30
1899-12-31 09:21:32	21.8577	113.21	30
1899-12-31 09:21:33	21.858	113.211	30
1899-12-31 09:21:34	21.8583	113.212	30
1899-12-31 09:21:35	21.8586	113.213	30
1899-12-31 09:21:36	21.859	113.214	30
1899-12-31 09:21:37	21.8593	113.215	30
1899-12-31 09:21:38	21.8597	113.216	30
1899-12-31 09:21:39	21.8601	113.217	30
1899-12-31 09:21:40	21.8605	113.218	30
1899-12-31 09:21:41	21.8608	113.219	30
1899-12-31 09:21:42	21.8612	113.219	30
1899-12-31 09:21:43	21.8615	113.22	30
1899-12-31 09:21:44	21.8618	113.221	30
1899-12-31 09:21:45	21.8621	113.221	30
1899-12-31 09:21:46	21.8624	113.222	30
1899-12-31 09:21:47	21.8627	113.222	30
1899-12-31 09:21:48	21.863	113.223	30
1899-12-31 09:21:49	21.8634	113.223	30
1899-12-31 09:21:50	21.8638	113.224	30
1899-12-31 09:21:51	21.8644	113.225	30
1899-12-31 09:21:52	21.8652	113.226	30
1899-12-31 09:21:53	21.8659	113.226	30
1899-12-31 09:21:54	21.8664	113.227	30
1899-12-31 09:21:55	21.8669	113.228	30
1899-12-31 09:21:56	21.8672	113.228	30
1899-12-31 09:21:57	21.8676	113.229	30
1899-12-31 09:21:58	21.8681	113.229	30
1899-12-31 09:21:59	21.8685	113.229	30
1899-12-31 09:22:00	21.8689	113.23	30
1899-12-31 09:22:01	21.8693	113.23	30
1899-12-31 09:22:02	21.8697	113.231	30
1899-12-31 09:22:03	21.8703	113.231	30
1899-12-31 09:22:04	21.8712	113.232	30
1899-12-31 09:22:05	21.8722	113.233	30
1899-12-31 09:22:06	21.8728	113.234	30
1899-12-31 09:22:07	21.8732	113.235	30
1899-12-31 09:22:08	21.8735	113.235	30
1899-12-31 09:22:09	21.8739	113.235	30
1899-12-31 09:22:10	21.8743	113.236	30
1899-12-31 09:22:11	21.8749	113.236	30
1899-12-31 09:22:12	21.8755	113.237	30
1899-12-31 09:22:13	21.8759	113.238	30.0001
1899-12-31 09:22:14	21.8764	113.238	30.0002
1899-12-31 09:22:15	21.877	113.239	30
1899-12-31 09:22:16	21.8778	113.24	29.9996
1899-12-31 09:22:17	21.8785	113.24	30
1899-12-31 09:22:18	21.8791	113.241	30.0018
1899-12-31 09:22:19	21.8796	113.242	30.0036
1899-12-31 09:22:20	21.88	113.242	30.0036
1899-12-31 09:22:21	21.8804	113.243	30
1899-12-31 09:22:22	21.8808	113.243	29.9906
1899-12-31 09:22:23	21.8812	113.243	29.9726
1899-12-31 09:22:24	21.8817	113.244	29.9427
1899-12-31 09:22:25	21.8823	113.245	29.8977
1899-12-31 09:22:26	21.8828	113.245	29.8346
1899-12-31 09:22:27	21.8834	113.246	29.75
1899-12-31 09:22:28	21.8839	113.246	29.6426
1899-12-31 09:22:29	21.8845	113.247	29.5182
1899-12-31 09:22:30	21.8851	113.248	29.3842
1899-12-31 09:22:31	21.8857	113.248	29.2482
1899-12-31 09:22:32	21.8863	113.249	29.1176
1899-12-31 09:22:33	21.8869	113.25	29
1899-12-31 09:22:34	21.8875	113.25	28.9006
1899-12-31 09:22:35	21.8881	113.251	28.8156
1899-12-31 09:22:36	21.8886	113.251	28.7391
1899-12-31 09:22:37	21.8891	113.252	28.665
1899-12-31 09:22:38	21.8897	113.252	28.5873
1899-12-31 09:22:39	21.8902	113.253	28.5
1899-12-31 09:22:40	21.8907	113.253	28.3985
1899-12-31 09:22:41	21.8911	113.254	28.2841
1899-12-31 09:22:42	21.8916	113.254	28.1593
1899-12-31 09:22:43	21.8921	113.255	28.0269
1899-12-31 09:22:44	21.8926	113.256	27.8896
1899-12-31 09:22:45	21.8932	113.256	27.75
1899-12-31 09:22:46	21.8938	113.257	27.6099
1899-12-31 09:22:47	21.8944	113.257	27.4675
1899-12-31 09:22:48	21.8951	113.258	27.3201
1899-12-31 09:22:49	21.8957	113.259	27.1652
1899-12-31 09:22:50	21.8963	113.259	27
1899-12-31 09:22:51	21.8969	113.26	26.8231
1899-12-31 09:22:52	21.8974	113.261	26.638
1899-12-31 09:22:53	21.898	113.261	26.4492
1899-12-31 09:22:54	21.8985	113.262	26.2613
1899-12-31 09:22:55	21.899	113.262	26.0791
1899-12-31 09:22:56	21.8995	113.263	25.9071
1899-12-31 09:22:57	21.8999	113.263	25.75
1899-12-31 09:22:58	21.9004	113.264	25.6106
1899-12-31 09:22:59	21.9009	113.264	25.4848
1899-12-31 09:23:00	21.9014	113.265	25.3667
1899-12-31 09:23:01	21.9019	113.265	25.2505
1899-12-31 09:23:02	21.9024	113.266	25.1302
1899-12-31 09:23:03	21.9029	113.266	25
1899-12-31 09:23:04	21.9033	113.267	24.8555
1899-12-31 09:23:05	21.9038	113.267	24.6981
1899-12-31 09:23:06	21.9042	113.268	24.5309
1899-12-31 09:23:07	21.9046	113.268	24.3568
1899-12-31 09:23:08	21.9051	113.269	24.1789
1899-12-31 09:23:09	21.9056	113.269	24
1899-12-31 09:23:10	21.9061	113.27	23.8228
1899-12-31 09:23:11	21.9066	113.27	23.6487
1899-12-31 09:23:12	21.9071	113.271	23.4784
1899-12-31 09:23:13	21.9077	113.272	23.3129
1899-12-31 09:23:14	21.9082	113.272	23.1531
1899-12-31 09:23:15	21.9087	113.273	23
1899-12-31 09:23:16	21.9091	113.273	22.8543
1899-12-31 09:23:17	21.9096	113.274	22.7165
1899-12-31 09:23:18	21.91	113.274	22.5868
1899-12-31 09:23:19	21.9104	113.274	22.4657
1899-12-31 09:23:20	21.9108	113.275	22.3533
1899-12-31 09:23:21	21.9112	113.275	22.25
1899-12-31 09:23:22	21.9117	113.276	22.1557
1899-12-31 09:23:23	21.9121	113.276	22.0687
1899-12-31 09:23:24	21.9126	113.277	21.9868
1899-12-31 09:23:25	21.9131	113.277	21.9078
1899-12-31 09:23:26	21.9135	113.278	21.8296
1899-12-31 09:23:27	21.914	113.278	21.75
1899-12-31 09:23:28	21.9144	113.279	21.6674
1899-12-31 09:23:29	21.9147	113.279	21.5827
1899-12-31 09:23:30	21.9151	113.279	21.4972
1899-12-31 09:23:31	21.9155	113.28	21.4123
1899-12-31 09:23:32	21.9159	113.28	21.3294
1899-12-31 09:23:33	21.9163	113.281	21.25
1899-12-31 09:23:34	21.9167	113.281	21.1746
1899-12-31 09:23:35	21.9172	113.282	21.1005
1899-12-31 09:23:36	21.9176	113.282	21.0245
1899-12-31 09:23:37	21.9181	113.283	20.943
1899-12-31 09:23:38	21.9185	113.283	20.8526
1899-12-31 09:23:39	21.9189	113.283	20.75
1899-12-31 09:23:40	21.9193	113.284	20.6331
1899-12-31 09:23:41	21.9196	113.284	20.5059
1899-12-31 09:23:42	21.92	113.285	20.3737
1899-12-31 09:23:43	21.9203	113.285	20.2417
1899-12-31 09:23:44	21.9207	113.285	20.1154
1899-12-31 09:23:45	21.921	113.286	20
1899-12-31 09:23:46	21.9214	113.286	19.8993
1899-12-31 09:23:47	21.9219	113.287	19.8109
1899-12-31 09:23:48	21.9223	113.287	19.7308
1899-12-31 09:23:49	21.9228	113.288	19.6549
1899-12-31 09:23:50	21.9233	113.288	19.5793
1899-12-31 09:23:51	21.9237	113.289	19.5
1899-12-31 09:23:52	21.9241	113.289	19.4136
1899-12-31 09:23:53	21.9245	113.289	19.3198
1899-12-31 09:23:54	21.9248	113.29	19.2189
1899-12-31 09:23:55	21.9252	113.29	19.1111
1899-12-31 09:23:56	21.9255	113.29	18.9968
1899-12-31 09:23:57	21.9259	113.291	18.8764
1899-12-31 09:23:58	21.9262	113.291	18.75
1899-12-31 09:23:59	21.9266	113.292	18.6186
1899-12-31 09:24:00	21.927	113.292	18.4851
1899-12-31 09:24:01	21.9275	113.293	18.353
1899-12-31 09:24:02	21.9279	113.293	18.2257
1899-12-31 09:24:03	21.9283	113.293	18.1069
1899-12-31 09:24:04	21.9287	113.294	18
1899-12-31 09:24:05	21.9291	113.294	17.907
1899-12-31 09:24:06	21.9295	113.295	17.8245
1899-12-31 09:24:07	21.9299	113.295	17.7475
1899-12-31 09:24:08	21.9303	113.296	17.671
1899-12-31 09:24:09	21.9307	113.296	17.5902
1899-12-31 09:24:10	21.9311	113.296	17.5
1899-12-31 09:24:11	21.9315	113.297	17.3968
1899-12-31 09:24:12	21.9319	113.297	17.2817
1899-12-31 09:24:13	21.9324	113.298	17.157
1899-12-31 09:24:14	21.9328	113.298	17.0253
1899-12-31 09:24:15	21.9332	113.299	16.8888
1899-12-31 09:24:16	21.9336	113.299	16.75
1899-12-31 09:24:17	21.934	113.299	16.6112
1899-12-31 09:24:18	21.9344	113.3	16.4748
1899-12-31 09:24:19	21.9348	113.3	16.3431
1899-12-31 09:24:20	21.9352	113.301	16.2185
1899-12-31 09:24:21	21.9355	113.301	16.1034
1899-12-31 09:24:22	21.9359	113.302	16
1899-12-31 09:24:23	21.9364	113.302	15.9096
1899-12-31 09:24:24	21.9368	113.302	15.8284
1899-12-31 09:24:25	21.9372	113.303	15.7518
1899-12-31 09:24:26	21.9376	113.303	15.6747
1899-12-31 09:24:27	21.938	113.304	15.5924
1899-12-31 09:24:28	21.9384	113.304	15.5
1899-12-31 09:24:29	21.9388	113.305	15.394
1899-12-31 09:24:30	21.9392	113.305	15.2763
1899-12-31 09:24:31	21.9396	113.305	15.15
1899-12-31 09:24:32	21.94	113.306	15.0182
1899-12-31 09:24:33	21.9403	113.306	14.8842
1899-12-31 09:24:34	21.9407	113.307	14.751
1899-12-31 09:24:35	21.9411	113.307	14.6219
1899-12-31 09:24:36	21.9415	113.307	14.5
1899-12-31 09:24:37	21.9419	113.308	14.3876
1899-12-31 09:24:38	21.9424	113.308	14.2835
1899-12-31 09:24:39	21.9428	113.309	14.1856
1899-12-31 09:24:40	21.9432	113.309	14.0919
1899-12-31 09:24:41	21.9437	113.31	14.0002
1899-12-31 09:24:42	21.9441	113.31	13.9085
1899-12-31 09:24:43	21.9445	113.311	13.8147
1899-12-31 09:24:44	21.9449	113.311	13.7168
1899-12-31 09:24:45	21.9453	113.311	13.6125
1899-12-31 09:24:46	21.9457	113.312	13.5
1899-12-31 09:24:47	21.946	113.312	13.378
1899-12-31 09:24:48	21.9464	113.313	13.2496
1899-12-31 09:24:49	21.9467	113.313	13.1187
1899-12-31 09:24:50	21.947	113.313	12.9891
1899-12-31 09:24:51	21.9474	113.314	12.8649
1899-12-31 09:24:52	21.9478	113.314	12.75
1899-12-31 09:24:53	21.9482	113.314	12.6473
1899-12-31 09:24:54	21.9486	113.315	12.5554
1899-12-31 09:24:55	21.9491	113.315	12.4721
1899-12-31 09:24:56	21.9496	113.316	12.395
1899-12-31 09:24:57	21.9501	113.316	12.3217
1899-12-31 09:24:58	21.9506	113.317	12.25
1899-12-31 09:24:59	21.9511	113.318	12.1778
1899-12-31 09:25:00	21.9516	113.318	12.1048
1899-12-31 09:25:01	21.9521	113.319	12.0311
1899-12-31 09:25:02	21.9526	113.319	11.9565
1899-12-31 09:25:03	21.9531	113.32	11.8812
1899-12-31 09:25:04	21.9536	113.32	11.8051
1899-12-31 09:25:05	21.9541	113.321	11.7283
1899-12-31 09:25:06	21.9546	113.321	11.6507
1899-12-31 09:25:07	21.9551	113.322	11.5724
1899-12-31 09:25:08	21.9556	113.322	11.4935
1899-12-31 09:25:09	21.9561	113.323	11.4138
1899-12-31 09:25:10	21.9566	113.324	11.3335
1899-12-31 09:25:11	21.9571	113.324	11.2526
1899-12-31 09:25:12	21.9576	113.325	11.171
1899-12-31 09:25:13	21.9581	113.325	11.0887
1899-12-31 09:25:14	21.9586	113.326	11.0059
1899-12-31 09:25:15	21.9591	113.326	10.9225
1899-12-31 09:25:16	21.9596	113.327	10.8385
1899-12-31 09:25:17	21.9601	113.327	10.7539
1899-12-31 09:25:18	21.9606	113.328	10.6688
1899-12-31 09:25:19	21.9611	113.328	10.5831
1899-12-31 09:25:20	21.9616	113.329	10.4969
1899-12-31 09:25:21	21.962	113.329	10.4102
1899-12-31 09:25:22	21.9625	113.33	10.323
1899-12-31 09:25:23	21.963	113.33	10.2353
1899-12-31 09:25:24	21.9635	113.331	10.1472
1899-12-31 09:25:25	21.964	113.331	10.0586
1899-12-31 09:25:26	21.9644	113.332	9.96959
1899-12-31 09:25:27	21.9649	113.332	9.88014
1899-12-31 09:25:28	21.9654	113.333	9.79029
1899-12-31 09:25:29	21.9659	113.334	9.70004
1899-12-31 09:25:30	21.9663	113.334	9.60941
1899-12-31 09:25:31	21.9668	113.335	9.51842
1899-12-31 09:25:32	21.9673	113.335	9.42708
1899-12-31 09:25:33	21.9677	113.336	9.33541
1899-12-31 09:25:34	21.9682	113.336	9.24341
1899-12-31 09:25:35	21.9687	113.337	9.15111
1899-12-31 09:25:36	21.9691	113.337	9.05851
1899-12-31 09:25:37	21.9696	113.338	8.96564
1899-12-31 09:25:38	21.97	113.338	8.87251
1899-12-31 09:25:39	21.9705	113.339	8.77912
1899-12-31 09:25:40	21.9709	113.339	8.6855
1899-12-31 09:25:41	21.9714	113.339	8.59166
1899-12-31 09:25:42	21.9719	113.34	8.49762
1899-12-31 09:25:43	21.9723	113.34	8.40339
1899-12-31 09:25:44	21.9727	113.341	8.30898
1899-12-31 09:25:45	21.9732	113.341	8.2144
1899-12-31 09:25:46	21.9736	113.342	8.11968
1899-12-31 09:25:47	21.9741	113.342	8.02483
1899-12-31 09:25:48	21.9745	113.343	7.92986
1899-12-31 09:25:49	21.975	113.343	7.83478
1899-12-31 09:25:50	21.9754	113.344	7.73961
1899-12-31 09:25:51	21.9758	113.344	7.64437
1899-12-31 09:25:52	21.9763	113.345	7.54907
1899-12-31 09:25:53	21.9767	113.345	7.45372
1899-12-31 09:25:54	21.9771	113.346	7.35834
1899-12-31 09:25:55	21.9775	113.346	7.26294
1899-12-31 09:25:56	21.978	113.347	7.16754
1899-12-31 09:25:57	21.9784	113.347	7.07215
1899-12-31 09:25:58	21.9788	113.347	6.97678
1899-12-31 09:25:59	21.9792	113.348	6.88146
1899-12-31 09:26:00	21.9796	113.348	6.78619
1899-12-31 09:26:01	21.9801	113.349	6.69099
1899-12-31 09:26:02	21.9805	113.349	6.59587
1899-12-31 09:26:03	21.9809	113.35	6.50085
1899-12-31 09:26:04	21.9813	113.35	6.40595
1899-12-31 09:26:05	21.9817	113.351	6.31117
1899-12-31 09:26:06	21.9821	113.351	6.21653
1899-12-31 09:26:07	21.9825	113.351	6.12205
1899-12-31 09:26:08	21.9829	113.352	6.02773
1899-12-31 09:26:09	21.9833	113.352	5.93361
1899-12-31 09:26:10	21.9837	113.353	5.83968
1899-12-31 09:26:11	21.9841	113.353	5.74596
1899-12-31 09:26:12	21.9845	113.354	5.65248
1899-12-31 09:26:13	21.9849	113.354	5.55923
1899-12-31 09:26:14	21.9852	113.354	5.46624
1899-12-31 09:26:15	21.9856	113.355	5.37353
1899-12-31 09:26:16	21.986	113.355	5.2811
1899-12-31 09:26:17	21.9864	113.356	5.18897
1899-12-31 09:26:18	21.9868	113.356	5.09715
1899-12-31 09:26:19	21.9871	113.356	5.00567
1899-12-31 09:26:20	21.9875	113.357	4.91452
1899-12-31 09:26:21	21.9879	113.357	4.82374
1899-12-31 09:26:22	21.9882	113.358	4.73332
1899-12-31 09:26:23	21.9886	113.358	4.6433
1899-12-31 09:26:24	21.989	113.358	4.55367
1899-12-31 09:26:25	21.9893	113.359	4.46447
1899-12-31 09:26:26	21.9897	113.359	4.37569
1899-12-31 09:26:27	21.99	113.359	4.28735
1899-12-31 09:26:28	21.9904	113.36	4.19948
1899-12-31 09:26:29	21.9907	113.36	4.11208
1899-12-31 09:26:30	21.9911	113.361	4.02516
1899-12-31 09:26:31	21.9914	113.361	3.93875
1899-12-31 09:26:32	21.9917	113.361	3.85286
1899-12-31 09:26:33	21.9921	113.362	3.7675
1899-12-31 09:26:34	21.9924	113.362	3.68268
1899-12-31 09:26:35	21.9927	113.362	3.59842
1899-12-31 09:26:36	21.9931	113.363	3.51474
1899-12-31 09:26:37	21.9934	113.363	3.43165
1899-12-31 09:26:38	21.9937	113.363	3.34916
1899-12-31 09:26:39	21.994	113.364	3.26729
1899-12-31 09:26:40	21.9944	113.364	3.18605
1899-12-31 09:26:41	21.9947	113.364	3.10546
1899-12-31 09:26:42	21.995	113.365	3.02553
1899-12-31 09:26:43	21.9953	113.365	2.94627
1899-12-31 09:26:44	21.9956	113.365	2.86771
1899-12-31 09:26:45	21.9959	113.366	2.78985
1899-12-31 09:26:46	21.9962	113.366	2.71271
1899-12-31 09:26:47	21.9965	113.366	2.6363
1899-12-31 09:26:48	21.9968	113.367	2.56064
1899-12-31 09:26:49	21.9971	113.367	2.48574
1899-12-31 09:26:50	21.9974	113.367	2.41162
1899-12-31 09:26:51	21.9977	113.367	2.3383
1899-12-31 09:26:52	21.9979	113.368	2.26577
1899-12-31 09:26:53	21.9982	113.368	2.19407
1899-12-31 09:26:54	21.9985	113.368	2.1232
1899-12-31 09:26:55	21.9988	113.369	2.05318
1899-12-31 09:26:56	21.999	113.369	1.98403
1899-12-31 09:26:57	21.9993	113.369	1.91575
1899-12-31 09:26:58	21.9996	113.369	1.84836
1899-12-31 09:26:59	21.9998	113.37	1.78189
1899-12-31 09:27:00	22.0001	113.37	1.71633
1899-12-31 09:27:01	22.0003	113.37	1.65171
1899-12-31 09:27:02	22.0006	113.37	1.58804
1899-12-31 09:27:03	22.0008	113.371	1.52533
1899-12-31 09:27:04	22.0011	113.371	1.4636
1899-12-31 09:27:05	22.0013	113.371	1.40287
1899-12-31 09:27:06	22.0016	113.371	1.34314
1899-12-31 09:27:07	22.0018	113.372	1.28444
1899-12-31 09:27:08	22.002	113.372	1.22677
1899-12-31 09:27:09	22.0023	113.372	1.17016
1899-12-31 09:27:10	22.0025	113.372	1.11461
1899-12-31 09:27:11	22.0027	113.373	1.06014
1899-12-31 09:27:12	22.0029	113.373	1.00677
1899-12-31 09:27:13	22.0031	113.373	0.9545
1899-12-31 09:27:14	22.0034	113.373	0.903358
1899-12-31 09:27:15	22.0036	113.373	0.853354
1899-12-31 09:27:16	22.0038	113.374	0.804503
1899-12-31 09:27:17	22.004	113.374	0.756818
1899-12-31 09:27:18	22.0042	113.374	0.710315
1899-12-31 09:27:19	22.0044	113.374	0.665007
1899-12-31 09:27:20	22.0046	113.374	0.62091
1899-12-31 09:27:21	22.0047	113.374	0.578037
1899-12-31 09:27:22	22.0049	113.375	0.536403
1899-12-31 09:27:23	22.0051	113.375	0.496023
1899-12-31 09:27:24	22.0053	113.375	0.456911
1899-12-31 09:27:25	22.0055	113.375	0.419081
1899-12-31 09:27:26	22.0056	113.375	0.382548
1899-12-31 09:27:27	22.0058	113.375	0.347327
1899-12-31 09:27:28	22.006	113.376	0.313431
1899-12-31 09:27:29	22.0061	113.376	0.280875
1899-12-31 09:27:30	22.0063	113.376	0.249674
1899-12-31 09:27:31	22.0064	113.376	0.219842
1899-12-31 09:27:32	22.0066	113.376	0.191394
1899-12-31 09:27:33	22.0067	113.376	0.164343
1899-12-31 09:27:34	22.0068	113.376	0.138705
1899-12-31 09:27:35	22.007	113.376	0.114494
1899-12-31 09:27:36	22.0071	113.376	0.0917243
1899-12-31 09:27:37	22.0072	113.377	0.0704102
1899-12-31 09:27:38	22.0074	113.377	0.0505662
1899-12-31 09:27:39	22.0075	113.377	0.0322069
1899-12-31 09:27:40	22.0076	113.377	0.0153467
1899-12-31 09:27:41	22.0077	113.377	4.80573e-11
1899-12-31 09:27:42	22.0078	113.377	0.0138311
1899-12-31 09:27:43	22.0079	113.377	0.0261937
1899-12-31 09:27:44	22.008	113.377	0.0371474
1899-12-31 09:27:45	22.0081	113.377	0.0467518
1899-12-31 09:27:46	22.0082	113.377	0.0550663
1899-12-31 09:27:47	22.0083	113.377	0.0621505
1899-12-31 09:27:48	22.0084	113.377	0.068064
1899-12-31 09:27:49	22.0085	113.377	0.0728661
1899-12-31 09:27:50	22.0086	113.377	0.0766166
1899-12-31 09:27:51	22.0086	113.377	0.0793749
1899-12-31 09:27:52	22.0087	113.377	0.0812005
1899-12-31 09:27:53	22.0088	113.377	0.082153
1899-12-31 09:27:54	22.0089	113.378	0.0822919
1899-12-31 09:27:55	22.0089	113.378	0.0816767
1899-12-31 09:27:56	22.009	113.378	0.0803671
1899-12-31 09:27:57	22.009	113.378	0.0784224
1899-12-31 09:27:58	22.0091	113.378	0.0759022
1899-12-31 09:27:59	22.0092	113.378	0.0728661
